# Supplementary material for: Ligand-receptor interactions combined with histopathology for improved prognostic modeling in HPV-negative head and neck squamous cell carcinoma
Source: NPJ Precis Oncol. 2025 Feb 28;9:57. doi: 10.1038/s41698-025-00844-6 (PMC11871237; doi:10.1038/s41698-025-00844-6)
Supplement: Supplementary file 2 — Supplementary information [file 41698_2025_844_MOESM2_ESM.xlsx]

## Sheet: Table S1 OS correlated LRs
Supplementary Table 1: Prognostic Correlation of Each Receptor-Ligand Pair for Overall Survival Based on Best-Cutoff
Receptor-Ligand Pairs	cutoff	Highgroup_Median_Survival (days)	Lowgroup_Median_Survival (days)	LogRank_pValue
A2M -> LRP1	-0.328849	1838	1079	0.1428
ADAM12 -> ITGA9	-0.157711	2120	1079	0.1306
ADAM12 -> ITGB1	-0.381316	1133	2002	0.04493
ADAM17 -> ITGA5	0.406315	601	1718	0.0006253
ADAM17 -> ITGB1	0.37716	804	1641	0.005226
ADAM28 -> ITGA4	-0.482246	1591	985	0.1628
ADAM9 -> ITGA6	0.283832	882	1641	0.0348
ADAM9 -> ITGAV	0.231691	998	1466	0.2376
ADAM9 -> ITGB1	0.391366	580	1591	0.005367
ADCYAP1 -> ADCYAP1R1	0.203254	4680	1289	0.06973
ADCYAP1 -> RAMP2	-0.226576	1718	985	0.104
ADCYAP1 -> RAMP3	-0.19854	1972	985	0.005375
ADCYAP1 -> TSHR	-0.0601475	2064	1202	0.1065
AGRN -> ITGB1	-0.396435	1133	1718	0.04148
AGT -> ADRA2A	0.161984	2166	1202	0.08292
AGT -> AGTR1	0.122602	2120	1202	0.1343
ALOX5AP -> ALOX5	-0.42006	1466	988	0.3111
ANGPT1 -> TEK	-0.283698	1718	985	0.04409
ANGPT2 -> TEK	0.187554	3314	1202	0.07119
ANGPTL1 -> TEK	-0.253049	1718	998	0.08163
ANOS1 -> FGFR1	-6.92774e-05	1838	1133	0.1191
ANOS1 -> SDC2	-0.273989	1079	1972	0.01688
APP -> CAV1	0.306336	601	1641	0.004142
APP -> LRP1	0.0201815	1081	1641	0.181
APP -> NCSTN	0.342508	695	1641	0.002369
APP -> TNFRSF21	-0.268237	1133	1504	0.08129
AREG -> EGFR	0.059873	862	1718	0.005697
B2M -> CD1A	0.454774	2064	1430	0.3116
B2M -> CD1B	0.191889	2064	1394	0.223
B2M -> CD3D	-0.282801	1718	1037	0.0458
B2M -> CD3G	-0.164715	1718	1037	0.1331
B2M -> HLA-F	0.211489	2002	1394	0.1836
B2M -> KLRC1	0.184928	1718	1430	0.3359
B2M -> KLRC2	0.310556	1466	1394	0.1694
B2M -> KLRD1	-0.426662	1202	1641	0.1954
B2M -> LILRB1	0.00906003	2064	1289	0.2181
B2M -> LILRB2	-0.0221694	2002	1289	0.2833
BDNF -> NTRK2	-0.332716	1398	2570	0.2058
BGN -> TLR4	0.0698194	839	1641	0.09905
BMP6 -> ACVR2A	-0.233387	1289	1972	0.1251
BMP6 -> BMPR2	-0.151986	1133	1972	0.09002
BMP7 -> ACVR2A	-0.317605	1398	1972	0.4429
BMP7 -> ACVR2B	-0.371856	1202	1972	0.04352
BMP8A -> BMPR1A	0.0605432	1081	1641	0.1639
BMP8A -> BMPR2	-0.474144	1289	2064	0.06917
BMP8B -> BMPR1A	-0.218706	1289	1972	0.1685
BTLA -> CD79A	-0.2565	2064	882	4.684e-05
BTLA -> TNFRSF14	0.00190934	2002	1081	0.05476
C1QA -> CR1	-0.288654	1289	1972	0.1333
C3 -> ADRA2A	0.0391187	1591	1289	0.2495
C3 -> C3AR1	-0.293761	1838	1289	0.2323
C3 -> CD19	-0.359412	1504	1079	0.08525
C3 -> CR1	-0.267851	1289	1641	0.3301
C3 -> ITGAM	-0.300525	1591	1289	0.4807
C3 -> ITGAX	-0.387564	1591	1079	0.2494
C3 -> ITGB2	0.153858	2064	1289	0.208
C4A -> C3AR1	-0.396801	1591	1079	0.1306
C4A -> CR1	-0.347375	1641	985	0.1366
C4B -> CR1	-0.148849	1133	1972	0.262
CALR -> HLA-F	0.397298	2002	1398	0.2107
CALR -> ITGA3	0.409622	564	1641	0.001093
CAMP -> FPR2	-0.0874507	2703	1037	0.06672
CCL11 -> CCR2	-0.450996	1838	625	0.001061
CCL11 -> CCR5	-0.481713	1838	624	0.001079
CCL13 -> CCR1	-0.368156	1641	941	0.09669
CCL13 -> CCR2	-0.426661	1718	882	0.04424
CCL13 -> CCR5	-0.534649	1718	915	0.05065
CCL14 -> CCR1	-0.443716	1641	915	0.05674
CCL14 -> CCR5	-0.5028	1718	862	0.03485
CCL19 -> ADRA2A	0.23908	2319	1289	0.1501
CCL21 -> ADRA2A	-0.237843	1838	985	0.03707
CCL23 -> ADRA2A	-0.236082	1972	1081	0.235
CCL23 -> CCR1	-0.473672	1641	915	0.08515
CCL24 -> CCR2	-0.0853622	1838	1079	0.0423
CCL2 -> CCR1	-0.364843	1718	941	0.08472
CCL2 -> CCR2	-0.424118	1718	882	0.03184
CCL2 -> CCR5	-0.409504	1838	915	0.04398
CCL3 -> CCR1	-0.474882	1641	941	0.2275
CCL3 -> CCR5	-0.486523	1718	804	0.02059
CCL4 -> CCR1	-0.492455	1718	915	0.07987
CCL4 -> CCR5	-0.526001	1718	862	0.06094
CCL5 -> CCR1	-0.277435	1838	988	0.06998
CCL5 -> CCR5	-0.285965	1838	941	0.0222
CCL7 -> CCR1	-0.445003	1641	941	0.1575
CCL7 -> CCR2	-0.319532	1838	941	0.04919
CCL7 -> CCR5	-0.439233	1838	862	0.02492
CCL8 -> CCR1	-0.383878	1718	941	0.1484
CCL8 -> CCR2	-0.207953	1838	998	0.06466
CCL8 -> CCR5	-0.49599	1838	804	0.01133
CD14 -> ITGA4	-0.158418	1838	1079	0.08706
CD14 -> ITGB2	-0.0580358	1838	1394	0.24
CD14 -> TLR4	0.238364	839	1641	0.1456
CD274 -> PDCD1	-0.464722	1641	915	0.1286
CD34 -> SELL	-0.429601	1838	773	0.008327
CD34 -> SELP	-0.450568	1838	773	0.006354
CD40LG -> ITGAM	-0.202473	1718	985	0.0519
CD40LG -> ITGB2	-0.0350909	1838	1289	0.1425
CD80 -> CD28	-0.0826868	2002	1037	0.07148
CD80 -> CTLA4	-0.203403	1838	998	0.03982
CD86 -> CD28	-0.0401643	2002	1079	0.08692
CD86 -> CTLA4	0.47684	1838	1398	0.2009
CFH -> SELL	-0.00402365	1838	1289	0.212
CGN -> OCLN	-0.0122804	1718	1079	0.1066
CNTF -> IL6R	-0.00301998	2166	1079	0.08104
CNTF -> IL6ST	0.0311226	1718	1079	0.1136
COL11A1 -> ITGB1	-0.394833	1202	2002	0.053
COL16A1 -> ITGB1	-0.344041	1202	1504	0.135
COL18A1 -> GPC4	-0.0452511	882	1718	0.03481
COL18A1 -> ITGA5	0.39156	763	1641	0.04879
COL18A1 -> ITGB1	0.362529	882	1504	0.07357
COL18A1 -> ITGB3	0.192278	853	1504	0.06416
COL18A1 -> ITGB5	-0.147747	1838	1202	0.04834
COL18A1 -> KDR	0.397021	2120	1202	0.08855
COL1A1 -> FLT4	0.316623	2166	1289	0.1865
COL1A1 -> ITGA1	-0.347657	1466	985	0.1647
COL1A1 -> ITGA11	0.221828	2120	1289	0.1482
COL1A1 -> ITGA5	-0.318714	988	1718	0.02024
COL1A1 -> ITGAV	-0.150761	1133	1641	0.2617
COL1A1 -> ITGB1	-0.378696	1133	2002	0.03552
COL1A2 -> FLT4	0.303679	2120	1394	0.2698
COL1A2 -> ITGA1	-0.375771	1466	985	0.1346
COL1A2 -> ITGA11	0.2622	2120	1289	0.1254
COL1A2 -> ITGAV	-0.163204	1202	1504	0.3149
COL1A2 -> ITGB1	-0.392315	1202	2002	0.03882
COL1A2 -> ITGB3	0.0820432	853	1504	0.0626
COL3A1 -> ITGB1	-0.384213	1133	2002	0.02432
COL4A1 -> ITGA1	-0.392191	1718	1079	0.0918
COL4A1 -> ITGA2	0.391925	763	1466	0.03115
COL4A1 -> ITGAV	0.468023	980	1466	0.1628
COL4A1 -> ITGB1	-0.474935	1394	1504	0.09521
COL4A2 -> ITGB3	0.409613	853	1504	0.2132
COL4A2 -> ITGB5	-0.224451	1838	1081	0.1386
COL4A3 -> ITGA1	-0.292049	1591	998	0.2082
COL4A3 -> ITGAV	-0.482284	1202	1718	0.1624
COL4A3 -> ITGB3	-0.355016	1394	2570	0.1604
COL4A4 -> ITGA1	-0.337528	1591	993	0.1437
COL4A4 -> ITGB3	-0.339232	1394	2570	0.1775
COL4A5 -> ITGA2	0.00296562	1037	1641	0.05738
COL4A5 -> ITGAV	-0.344995	1081	1972	0.1124
COL4A5 -> ITGB1	0.256338	862	1591	0.02751
COL4A6 -> ITGA2	0.417814	862	1466	0.1279
COL4A6 -> ITGB1	0.350172	862	1591	0.06892
COL5A1 -> ITGA1	-0.354544	1591	1394	0.136
COL5A1 -> ITGB1	-0.423001	1133	2002	0.02566
COL5A1 -> SDC3	0.00681867	993	1504	0.247
COL5A2 -> ITGA1	-0.355982	1838	1394	0.1198
COL5A2 -> ITGB1	-0.405469	1133	2002	0.03097
COL5A3 -> SDC3	-0.419853	1838	998	0.143
COL6A1 -> ITGA1	-0.37588	1591	985	0.117
COL6A1 -> ITGB1	-0.411874	1202	2002	0.02218
COL6A2 -> ITGA1	-0.342915	1591	1394	0.132
COL6A2 -> ITGB1	-0.384608	1133	2002	0.0322
COL6A3 -> ITGA1	-0.335921	1838	993	0.06291
COL6A3 -> ITGA2	-0.180115	1037	1972	0.0197
COL6A3 -> ITGB1	-0.3873	1202	2002	0.06992
COL8A1 -> ITGA1	-0.283837	1838	1079	0.116
COMP -> ITGB3	0.0193893	980	1641	0.03396
CP -> SLC40A1	-0.158582	1466	1430	0.1899
CSF2 -> ITGB1	0.258016	739	1641	0.008446
CTHRC1 -> FZD6	0.110033	941	1972	0.01668
CXCL12 -> ADRA2A	0.263323	2166	1289	0.2016
CXCL12 -> CD4	0.097653	2002	1289	0.1134
CXCL12 -> CXCR4	0.181878	1838	1430	0.3818
CXCL13 -> ADRA2A	-0.224954	1718	985	0.05909
CXCL13 -> HTR2A	-0.367704	1591	804	0.02485
CXCL16 -> ADRA2A	-0.168498	1591	1430	0.2481
DHH -> BOC	0.017312	2002	1133	0.03729
DHH -> CDON	0.278109	1591	1394	0.245
DHH -> HHIP	-0.291397	1466	1430	0.2294
DLL4 -> NOTCH4	0.244016	2120	1202	0.123
DUSP18 -> ITGA3	0.388751	763	1504	0.06768
DUSP18 -> ITGA6	0.436522	773	1641	0.08906
DUSP18 -> ITGB1	0.145341	980	1718	0.06288
EBI3 -> IL27RA	-0.286852	1641	1079	0.2349
EDIL3 -> ITGAV	0.109673	1079	1504	0.2115
EDIL3 -> ITGB5	0.235678	1591	1398	0.1778
EDN3 -> EDNRB	-0.0541628	2166	998	0.003471
EFEMP2 -> LINGO1	-0.0795859	839	1972	0.001554
EFNA2 -> EPHA8	-0.268535	1641	985	0.08853
EREG -> EGFR	-0.288258	1079	2064	0.01006
F10 -> ITGAM	-0.247735	1591	1289	0.1915
F10 -> ITGB2	0.103417	2064	1289	0.1488
F13A1 -> ITGA4	-0.244082	1838	988	0.05268
F13A1 -> ITGA9	-0.110001	2120	1037	0.0402
F13A1 -> ITGB1	0.4041	980	1504	0.03884
F8 -> LRP1	0.062965	823	1718	0.08536
FABP5 -> RXRA	-0.226981	1718	998	0.02388
FARP2 -> PLXNA2	0.275402	2717	1079	0.0007751
FASLG -> FAS	-0.00786876	1838	1289	0.1505
FBLN2 -> ITGB3	0.125595	980	1504	0.05094
FBN1 -> ITGA5	0.185902	839	1718	0.01796
FBN1 -> ITGAV	-0.191353	1202	1504	0.288
FBN1 -> ITGB1	0.132727	988	1641	0.07629
FBN1 -> ITGB3	0.0451243	980	1504	0.07954
FGF10 -> FGFR1	-0.338126	1466	985	0.1341
FGF10 -> FGFR2	-0.305458	1504	993	0.1005
FGF12 -> FGFR1	0.00415574	2064	1133	0.1678
FGF12 -> FGFR2	-0.217047	1591	993	0.07567
FGF13 -> FGFR1	-0.364351	1466	993	0.1253
FGF13 -> FGFR2	-0.0989408	1591	1133	0.1633
FGF13 -> SCN5A	-0.351825	1394	1972	0.358
FGF14 -> FGFR1	0.305727	2120	1289	0.345
FGF14 -> FGFR2	-0.197254	1591	993	0.0309
FGF16 -> FGFR1	0.311706	2120	1394	0.2614
FGF18 -> FGFR1	-0.378954	1504	985	0.08308
FGF18 -> FGFR2	-0.161371	1504	1133	0.08399
FGF19 -> FGFR1	-0.290036	1466	993	0.2087
FGF2 -> FGFR1	-0.336522	1466	1133	0.2254
FGF2 -> FGFR2	-0.319645	1466	1133	0.2855
FGF2 -> FGFRL1	-0.102466	1466	1398	0.4647
FGF2 -> GPC4	-0.149395	1081	1718	0.07236
FGF2 -> SDC2	-0.185619	998	1972	0.007397
FGF5 -> FGFR1	-0.318387	1466	985	0.1947
FGF7 -> FGFR1	-0.392157	1459	1972	0.304
FGF7 -> NRP1	-0.447459	1398	1504	0.328
FGF9 -> FGFR1	-0.323988	1466	993	0.2695
FLT3LG -> FLT3	-0.0911103	2064	988	0.01068
FN1 -> C5AR1	0.108255	853	1591	0.1486
FN1 -> COL13A1	0.352568	2703	1289	0.1298
FN1 -> FLT4	-0.352285	1394	1504	0.2789
FN1 -> ITGA2	0.157599	773	1641	0.01067
FN1 -> ITGA4	-0.26491	1591	1079	0.1955
FN1 -> ITGA5	0.239371	695	1718	0.004837
FN1 -> ITGA8	-0.239638	1459	1289	0.3204
FN1 -> ITGA9	-0.118026	2120	1289	0.2601
FN1 -> ITGAV	-0.431212	1133	1718	0.2275
FN1 -> ITGB1	0.167054	773	1718	0.01089
FN1 -> ITGB3	0.00390664	980	1504	0.08118
FN1 -> ITGB6	-0.0689397	853	1641	0.01461
FN1 -> SDC2	-0.242362	993	1972	0.01052
GAS6 -> AXL	-0.0542048	993	1641	0.119
GDF11 -> ACVR2A	-0.308478	1394	1972	0.1698
GDF11 -> ACVR2B	-0.293714	1289	1972	0.1619
GDF5 -> ACVR2A	0.404039	1466	1430	0.3842
GDF6 -> BMPR2	-0.0695376	1133	1641	0.1958
GDF7 -> ACVR2A	0.355101	1591	1430	0.1208
GDF9 -> ACVR2A	0.0974668	998	1838	0.09206
GDF9 -> FXYD6	-0.281825	1133	1972	0.0565
GNAI2 -> ADRA2A	-0.433101	1591	998	0.2825
GNAI2 -> C5AR1	-0.502715	1718	915	0.009966
GNAI2 -> CAV1	0.287479	695	1504	0.06313
GNAI2 -> CCR5	-0.516948	1718	915	0.01832
GNAI2 -> EDNRA	-0.17003	1459	1398	0.3068
GNAI2 -> EDNRB	0.0704538	2703	1079	0.01684
GNAI2 -> F2R	-0.220188	1591	1394	0.4016
GNAI2 -> FPR1	-0.365491	1718	941	0.03891
GNAI2 -> P2RY12	0.350827	2064	1398	0.3307
GNAI2 -> S1PR1	-0.463836	1718	985	0.03849
GNAI2 -> S1PR3	0.26113	839	1466	0.1347
GNAI2 -> TBXA2R	-0.449946	1718	985	0.2169
GNB3 -> GABBR2	-0.101333	1838	1081	0.06068
GPC3 -> LRP1	-0.0869854	1459	1504	0.2341
GPC6 -> LRP1	-0.123516	2064	1081	0.06609
GREM1 -> KDR	-0.275847	1838	998	0.09539
HDC -> HRH2	-0.293371	1718	985	0.1268
HGF -> SDC2	-0.227131	1037	1972	0.04072
HLA-A -> CD3D	-0.233392	1718	1289	0.05324
HLA-A -> CD3G	0.498129	2064	1394	0.07942
HLA-A -> LILRB1	0.044724	2002	1394	0.1975
HLA-A -> LILRB2	0.0260366	2002	1289	0.1283
HLA-B -> CD3D	-0.317173	1838	941	0.02676
HLA-B -> CD3G	-0.244771	1718	1289	0.1939
HLA-B -> KLRD1	-0.0296259	1838	1394	0.1874
HLA-B -> LILRB1	-0.248487	1838	1079	0.2215
HLA-B -> LILRB2	-0.314672	1718	1037	0.3243
HLA-C -> CD3D	-0.288707	1466	1289	0.1314
HLA-C -> CD3G	-0.0884998	1838	1394	0.1724
HLA-C -> LILRB1	0.0899468	2002	1394	0.3292
HLA-C -> LILRB2	0.0658272	2002	1394	0.3173
HLA-E -> KLRC1	0.352411	2064	1394	0.1747
HLA-E -> KLRC2	0.429067	2120	1394	0.09815
HLA-E -> KLRD1	0.489022	2064	1398	0.1625
HLA-G -> KIR2DL4	0.355322	1466	1459	0.311
HLA-G -> KLRC1	0.228105	1466	1430	0.1532
HSPG2 -> ITGA2	-0.314827	1202	1504	0.1806
HSPG2 -> ITGB1	0.278755	862	1641	0.06188
HSPG2 -> LRP1	-0.120619	1838	1081	0.186
HSPG2 -> PTPRS	0.379336	2120	1202	0.1508
IBSP -> ITGAV	-0.457441	1081	2064	0.05273
IBSP -> ITGB3	0.177977	823	1718	0.004315
ICAM1 -> IL2RA	-0.507343	1718	882	0.04535
ICAM1 -> IL2RG	-0.455517	1718	763	0.00752
ICAM1 -> ITGAL	-0.395474	1838	915	0.03931
ICAM1 -> ITGAM	-0.354121	1591	1079	0.3893
ICAM1 -> ITGAX	-0.177299	1838	1289	0.2165
ICAM1 -> ITGB2	-0.22253	1466	1289	0.2661
ICAM2 -> ITGAL	-0.487446	1718	882	0.02799
ICAM2 -> ITGAM	-0.221054	1838	1079	0.114
ICAM2 -> ITGB2	-0.453474	1591	985	0.2826
ICAM3 -> ITGAD	-0.411607	1641	882	0.06449
ICAM3 -> ITGAL	0.0405011	2064	1289	0.03532
ICAM3 -> ITGB2	-0.22326	1641	1079	0.1758
IGF1 -> INSR	0.266976	2703	1133	0.02988
IGF2 -> INSR	0.226861	2120	1081	0.02454
IGFBP4 -> FZD8	-0.0378641	1289	1641	0.2389
IGFBP4 -> LRP6	-0.467111	1466	1133	0.173
IL10 -> IL10RA	-0.539136	1718	804	0.02179
IL10 -> SIRPG	-0.469107	1718	577	0.001277
IL12A -> CD28	-0.127644	1838	1037	0.09579
IL12A -> IL12RB1	-0.328769	1838	804	0.007665
IL12B -> IL12RB1	-0.205552	1838	998	0.08207
IL12B -> IL23R	0.0135096	2064	1079	0.073
IL15 -> IL15RA	-0.423736	1718	915	0.07954
IL15 -> IL2RA	-0.428636	1466	988	0.265
IL15 -> IL2RB	-0.467269	1466	988	0.2643
IL15 -> IL2RG	-0.484624	1591	804	0.09255
IL16 -> CCR5	-0.434361	1718	882	0.0354
IL16 -> CD4	0.159694	2064	1394	0.08227
IL16 -> KCND1	0.338494	1838	1394	0.1816
IL16 -> KCND2	-0.399783	1466	985	0.2643
IL16 -> KCNJ10	0.214234	1838	1289	0.1684
IL1A -> IL1R2	0.205765	862	1591	0.07896
IL1B -> IL1R2	0.23853	853	1591	0.09265
IL1RN -> IL1R2	-0.0228173	1838	1394	0.2711
IL20 -> IL22RA1	0.10673	2002	1202	0.1575
IL23A -> IL23R	0.0687223	2703	1133	0.01222
IL36A -> IL36RN	0.149695	1972	1079	0.04702
IL36B -> IL36RN	-0.220882	1972	998	0.02857
IL36G -> IL36RN	-0.225614	1972	998	0.02126
IL7 -> IL2RG	-0.107448	1466	1289	0.2172
INHBC -> ACVR2B	-0.405141	1202	2064	0.04114
INHBE -> ACVR2B	-0.230048	1202	1838	0.1265
INSL3 -> GPR84	0.0956074	980	1641	0.1659
INSL3 -> RAMP3	-0.383947	1838	882	0.01292
INSL3 -> TSHR	-0.290385	1641	985	0.08907
JAG1 -> NOTCH2	0.41619	2319	1289	0.06593
JAM3 -> ITGB1	-0.482799	1394	2064	0.101
JAM3 -> ITGB2	0.241157	1838	1289	0.09572
KITLG -> KIT	0.242344	1838	1394	0.1318
L1CAM -> EPHB2	0.00651422	882	1641	0.03493
L1CAM -> ITGA5	0.319315	675	1641	0.007455
LAMA1 -> ITGA1	-0.219161	1838	1037	0.1098
LAMA1 -> SDC2	-0.177124	998	1718	0.0116
LAMA2 -> ITGA1	-0.365668	1591	993	0.1098
LAMA2 -> ITGA7	0.328067	2120	1202	0.1457
LAMA2 -> ITGB1	0.114251	988	1718	0.07762
LAMA3 -> ITGA3	0.163064	625	1641	0.002725
LAMA3 -> ITGB1	0.0974981	980	1591	0.07989
LAMA3 -> ITGB4	-0.0389218	998	1591	0.1879
LAMA4 -> ITGAV	-0.4297	1459	1466	0.3994
LAMA4 -> ITGB1	-0.426911	1394	1504	0.09516
LAMA5 -> ITGA6	-0.340862	1133	1591	0.166
LAMA5 -> ITGB4	-0.105217	993	1641	0.1416
LAMB1 -> ITGA1	-0.331506	2002	985	0.02117
LAMB1 -> ITGA2	-0.43991	1430	1504	0.05145
LAMB1 -> ITGA3	0.348485	577	1504	0.01371
LAMB1 -> ITGA6	0.259897	882	1591	0.07323
LAMB1 -> ITGA7	-0.201196	2166	1081	0.1538
LAMB1 -> ITGAV	0.461742	1081	1459	0.1879
LAMB1 -> ITGB1	-0.488211	1394	2064	0.02991
LAMB1 -> ITGB4	-0.0103696	993	1504	0.1936
LAMB3 -> CD151	-0.615705	1079	1641	0.1079
LAMB3 -> COL17A1	0.273194	773	1641	0.07497
LAMB3 -> ITGA2	0.39382	577	1641	0.001241
LAMB3 -> ITGA3	0.303019	584	1718	0.001458
LAMB3 -> ITGA6	-0.439979	993	1641	0.03123
LAMB3 -> ITGB1	-0.254345	998	1718	0.01784
LAMB3 -> ITGB4	0.577036	763	1591	0.08715
LAMC1 -> ITGA1	0.0226889	2120	1394	0.2702
LAMC1 -> ITGA2	-0.250238	1081	2002	0.01182
LAMC1 -> ITGA6	-0.186894	985	1838	0.02025
LAMC1 -> ITGA7	-0.317444	1133	1718	0.2663
LAMC1 -> ITGAV	-0.0374476	1081	1641	0.1401
LAMC1 -> ITGB1	-0.554978	1202	2064	0.04404
LAMC1 -> ITGB4	-0.408049	993	1838	0.02756
LAMC2 -> CD151	0.0279373	985	1591	0.101
LAMC2 -> COL17A1	0.349341	773	1591	0.1015
LAMC2 -> ITGA2	0.0567436	980	1641	0.02454
LAMC2 -> ITGA3	0.185625	675	1718	0.001514
LAMC2 -> ITGA6	0.300078	763	1641	0.03183
LAMC2 -> ITGB1	0.247007	773	1591	0.05649
LAMC2 -> ITGB4	-0.0883172	985	1641	0.0502
LGALS9 -> HAVCR2	-0.36636	1838	941	0.1393
LIF -> LIFR	-0.0423184	1591	1430	0.3232
LPA -> LRP2	0.0587432	1037	1838	0.1186
LPL -> GPIHBP1	0.0925096	853	1641	0.07548
LPL -> LRP1	-0.307222	1133	1972	0.0554
LTA -> TNFRSF14	-0.486452	1641	862	0.05897
LTA -> TNFRSF1B	-0.409215	1718	941	0.116
LTBP3 -> ITGB5	0.150674	2166	1202	0.05316
LUM -> ITGB1	0.119707	998	1641	0.07871
LY86 -> CD180	-0.0289896	1081	1641	0.4181
LYZ -> ITGAL	0.043066	2064	1289	0.03988
MFGE8 -> ITGAV	0.286556	1591	1459	0.2824
MFGE8 -> ITGB3	0.263974	1459	1466	0.1035
MFGE8 -> PDGFRB	-0.193624	1838	1081	0.1216
MMP12 -> PLAUR	-0.177129	1591	1081	0.1199
MMP1 -> CD44	-0.415987	1430	1504	0.2326
MMP2 -> SDC2	-0.184636	980	1641	0.02338
MMP9 -> EPHB2	0.0225559	915	1718	0.0332
MMP9 -> ITGAM	-0.250776	1591	1289	0.4877
MMP9 -> ITGB2	-0.0550395	1459	1430	0.3952
MMP9 -> LRP1	-0.279888	1202	1718	0.279
MYOC -> FZD4	-0.247257	1591	1037	0.1485
NCAM1 -> CACNA1C	0.261832	2166	1394	0.2582
NCAM1 -> GFRA1	0.0587085	2064	1289	0.1726
NDP -> FZD4	0.263197	2120	1289	0.1727
NID1 -> COL13A1	0.397391	2703	1289	0.178
NID1 -> ITGAV	-0.525487	1133	1718	0.2714
NID1 -> ITGB1	-0.465294	1202	2064	0.0759
NID1 -> ITGB3	0.0639263	1081	1641	0.122
NID2 -> COL13A1	0.368685	2120	1289	0.2296
NLGN1 -> NRXN1	0.128867	2064	1289	0.2422
NLGN1 -> NRXN2	-0.215544	1289	1972	0.1142
NLGN1 -> NRXN3	-0.069969	1289	1718	0.236
NLGN2 -> NRXN2	-0.0787523	1591	1081	0.1492
NLGN2 -> NRXN3	-0.153068	1591	1081	0.1041
NLGN3 -> NRXN1	-0.269872	1202	2570	0.1119
NLGN3 -> NRXN2	-0.293606	1289	2570	0.15
NLGN3 -> NRXN3	-0.0163828	1289	1838	0.1118
NRTN -> GFRA3	-0.105634	1591	993	0.04197
NTF3 -> NTRK2	0.0763734	1591	1289	0.07669
NTF3 -> NTRK3	-0.214882	1504	1081	0.1724
NTN1 -> UNC5C	0.129847	2166	1079	0.06193
NTN3 -> CDON	-0.197758	1466	1430	0.2905
NTN3 -> NEO1	-0.309914	1133	2064	0.002838
NXPH3 -> NRXN1	-0.192679	1289	1972	0.1654
NXPH3 -> NRXN2	-0.230882	1289	1972	0.2293
NXPH3 -> NRXN3	-0.044109	1394	1641	0.2295
OLFM2 -> ROBO2	-0.341351	1641	985	0.01336
OMG -> TNFRSF1B	-0.352884	1838	985	0.1755
OSM -> IL6ST	-0.33022	1641	1289	0.2245
PAPLN -> SIRPA	0.419934	2120	1398	0.2385
PDGFB -> ITGAV	0.154571	1081	1504	0.1363
PDGFB -> LRP1	-0.33199	1081	2002	0.0589
PDGFB -> PDGFRA	0.0411531	1202	1504	0.1112
PDGFB -> PDGFRB	0.296733	853	1466	0.1169
PDGFB -> S1PR1	-0.17466	1838	1081	0.2308
PDGFC -> FLT1	0.140924	980	1466	0.2365
PDGFC -> FLT4	-0.23518	1289	1430	0.1394
PDGFC -> KDR	0.207705	1202	1466	0.3687
PDGFC -> PDGFRB	-0.42172	1202	1504	0.1269
PDGFD -> PDGFRA	-0.36834	1591	773	0.04429
PDGFD -> PDGFRB	-0.184177	1838	1133	0.4015
PENK -> ADRA2A	-0.145344	2064	1079	0.1547
PI3 -> PLD2	0.0647446	2002	1079	0.03065
PKM -> CD44	0.234863	675	1504	0.09692
PLAU -> ITGA3	0.298869	577	1718	4.801e-05
PLAU -> ITGA5	0.0530329	763	1718	0.001447
PLAU -> ITGAV	-0.349812	1037	1972	0.05163
PLAU -> ITGB1	-0.48626	1081	2064	0.01219
PLAU -> PLAUR	-0.112053	980	1718	0.0255
PNOC -> ADRA2A	-0.292634	1718	941	0.02065
PODXL -> SELL	-0.300387	1718	941	0.06936
POMC -> ADRA2A	0.233662	2319	1289	0.09568
POMC -> OPRD1	0.150488	1591	1430	0.2253
POMC -> PTH1R	-0.0957163	980	1718	0.1294
POMC -> RAMP2	0.228018	1591	1394	0.1768
POMC -> RAMP3	-0.158892	2064	998	0.007673
PSAP -> CD1B	0.072066	1718	1430	0.3194
PSAP -> LRP1	-0.120709	1591	1289	0.1769
PSEN1 -> CD44	-0.185713	998	1641	0.1169
PTN -> PTPRS	-0.38427	1466	1641	0.2521
RGMA -> NEO1	-0.329486	1202	2064	0.0252
RLN2 -> RAMP2	-0.27669	1718	915	0.07145
RLN2 -> RAMP3	-0.349217	1718	773	0.01655
RNASE2 -> TLR2	0.404004	727	1641	0.05152
RPH3A -> NRXN1	0.0487529	1591	1289	0.2391
RSPO1 -> FZD8	-0.366479	1466	993	0.1795
RSPO1 -> LGR5	0.28321	2120	1133	0.09483
RSPO2 -> LGR5	-0.127251	1081	2002	0.03609
RSPO3 -> FZD8	-0.253391	1289	1718	0.2315
RSPO3 -> LGR5	-0.157213	1081	2002	0.1085
RSPO3 -> LRP6	-0.341768	1459	1718	0.4919
SCT -> PTH1R	-0.094464	980	1718	0.1401
SCT -> RAMP2	-0.33047	1718	915	0.05568
SCT -> VIPR2	-0.117908	1838	1289	0.157
SELPLG -> ESAM	-0.126808	2064	998	0.04894
SELPLG -> ITGAM	-0.447868	1641	804	0.1438
SELPLG -> ITGB2	0.18821	1838	1394	0.1864
SELPLG -> SELE	-0.401169	1718	862	0.02512
SELPLG -> SELL	-0.45211	1718	882	0.02625
SELPLG -> SELP	-0.519649	1718	625	0.01091
SEMA3A -> NRP1	-0.394964	1289	2064	0.1832
SEMA3A -> NRP2	0.21152	862	1504	0.04079
SEMA3C -> NRP1	-0.421051	1133	1972	0.02887
SEMA3C -> NRP2	-0.414578	1133	1504	0.06669
SEMA3E -> PLXND1	0.282072	2319	1133	0.05837
SEMA6D -> KDR	0.383948	2120	1289	0.1941
SEMA7A -> ITGA1	-0.288159	2002	998	0.07904
SEMA7A -> ITGB1	0.429677	739	1591	0.02346
SERPINE1 -> ITGAV	0.0575131	1081	1641	0.1113
SERPINE1 -> PLAUR	-0.0778343	993	1641	0.03607
SERPING1 -> SELP	-0.438742	1718	882	0.02858
SHANK1 -> ABCA1	0.374414	3314	1289	0.03854
SHH -> CDON	0.0666925	1591	1430	0.4394
SHH -> HHIP	-0.254317	1398	1972	0.1556
SHH -> LRP2	0.0345138	998	1972	0.1012
SHH -> PTCH1	0.187367	1591	1430	0.1942
SHH -> SMO	-0.35333	1398	1718	0.4469
SLIT2 -> DCC	-0.290812	1718	882	0.03777
SLIT2 -> ROBO1	0.26709	2319	1081	0.1292
SLIT2 -> ROBO2	-0.194957	1718	988	0.0295
SLIT3 -> ROBO2	0.367471	862	1641	0.02215
SORBS1 -> INSR	0.255506	2120	1202	0.03939
SORBS1 -> ITGA1	-0.299244	1838	998	0.1034
SORBS1 -> ITGB5	-0.155702	1591	1289	0.1322
SPINT1 -> ST14	0.164452	2120	998	0.003466
SPP1 -> ITGA4	0.130797	2166	1289	0.1398
SPP1 -> ITGB3	0.0150978	853	1718	0.02326
TCTN1 -> TMEM67	-0.080237	1289	1718	0.1913
TFPI -> LRP1	0.291703	1838	1394	0.1649
TGFA -> EGFR	-0.0763537	988	1591	0.03134
TGFB1 -> CAV1	0.310498	601	1591	0.0022
TGFB1 -> ITGB1	-0.193262	1202	1718	0.04068
TGFB1 -> ITGB5	-0.297302	1202	1466	0.2986
TGFB1 -> ITGB6	-0.405325	1081	1718	0.01279
TGFB2 -> TGFBR1	-0.383005	1398	2064	0.04115
TGFB2 -> TGFBR2	-0.409762	1202	2064	0.02934
TGFB3 -> ITGB1	0.374355	1430	1466	0.2056
TGFB3 -> ITGB3	-0.0686985	1202	1466	0.1646
TGFB3 -> ITGB5	-0.0256984	2166	1079	0.0708
TGFB3 -> TGFBR2	-0.424224	1202	2064	0.03113
TGM2 -> ITGA4	0.347209	789	1641	0.1053
TGM2 -> ITGA9	-0.413411	1591	988	0.187
TGM2 -> ITGB1	0.375958	675	1718	0.002134
TGM2 -> ITGB3	0.14995	739	1591	0.01991
TGM2 -> TBXA2R	0.0953343	739	1641	0.03328
THBS1 -> ITGA3	0.0387041	773	1591	0.004259
THBS1 -> ITGA4	-0.373081	1591	1079	0.3048
THBS1 -> ITGA6	-0.359202	998	1718	0.04364
THBS1 -> ITGB1	-0.458039	1133	2002	0.03178
THBS1 -> ITGB3	-0.325157	1202	1504	0.05481
THBS1 -> LRP1	-0.0254837	980	1641	0.06097
THBS2 -> ITGA4	-0.26303	1838	1079	0.03413
THBS2 -> ITGB1	-0.397657	1202	2002	0.0985
THBS2 -> ITGB3	0.144539	980	1466	0.06351
THBS2 -> NOTCH4	0.0936478	2120	1133	0.04665
TIMP2 -> ITGB1	-0.417294	1202	2064	0.09512
TIMP3 -> KDR	-0.351457	1718	1079	0.313
TLN1 -> ITGB3	-0.394326	1202	2064	0.03293
TNC -> EGFR	-0.319982	1202	2064	0.05979
TNC -> ITGA2	-0.0486649	1133	1504	0.1131
TNC -> ITGA5	0.0276303	862	1718	0.01135
TNC -> ITGAV	-0.215106	1081	1641	0.2061
TNC -> ITGB1	-0.173898	998	1641	0.1245
TNC -> ITGB3	0.0100042	980	1641	0.1425
TNC -> ITGB6	-0.202161	980	1718	0.04422
TNC -> NT5E	0.141514	998	1504	0.0957
TNFSF11 -> TNFRSF11B	-0.000863579	1838	1081	0.04607
TNFSF12 -> TNFRSF8	0.1056	1718	1394	0.1665
TNFSF13B -> TNFRSF13B	-0.0531459	1838	1430	0.2251
TNFSF13B -> TNFRSF17	-0.0746351	1838	1289	0.2024
TNFSF13 -> FAS	-0.404959	1394	1591	0.1897
TNFSF13 -> SDC2	-0.213143	1394	1641	0.1327
TNFSF13 -> TNFRSF11B	-0.0758161	1838	1133	0.07601
TNFSF13 -> TNFRSF13B	0.12489	1838	1289	0.1582
TNFSF13 -> TNFRSF14	0.210459	2064	1202	0.07091
TNFSF14 -> TNFRSF14	-0.372626	1718	1037	0.1355
TNFSF4 -> TNFRSF4	0.303053	2064	1394	0.2705
TNFSF8 -> TNFRSF8	-0.244641	1838	998	0.07947
VCAM1 -> ITGA4	-0.42098	1591	915	0.08367
VCAM1 -> ITGA9	-0.069753	2120	1037	0.08797
VCAM1 -> ITGAD	-0.370103	1591	773	0.1239
VCAM1 -> ITGB2	0.0844619	1838	1430	0.2826
VCAM1 -> ITGB7	-0.288583	2064	763	0.0002309
VCAN -> ITGA4	-0.317491	1591	1079	0.1601
VCAN -> ITGB1	0.369231	980	1504	0.0554
VCAN -> SELL	-0.31003	1838	985	0.1877
VCAN -> SELP	-0.442555	1641	915	0.1129
VCAN -> TLR1	0.075097	1202	1641	0.3536
VEGFC -> FLT4	0.229143	1972	1394	0.1554
VEGFC -> ITGB1	0.365497	763	1591	0.02571
VEGFC -> LYVE1	0.219771	602	1718	0.003394
VTN -> ITGA8	-0.123059	1838	1037	0.07254
VTN -> ITGB3	0.222713	739	1591	0.03995
VTN -> KDR	-0.223835	1838	993	0.1864
VWF -> ITGB3	-0.0737872	1398	1466	0.3031
VWF -> SELP	-0.502945	1718	624	0.001376
VWF -> TNFRSF11B	-0.234824	2064	804	0.00044
WNT11 -> FZD7	0.269385	1591	1430	0.2833
WNT2 -> FZD1	0.0329394	1838	1394	0.3069
WNT2 -> FZD7	-0.00520728	1466	1430	0.3608
WNT2 -> LRP6	-0.228218	1398	1718	0.3386
WNT5A -> FZD1	0.0169718	2120	1289	0.1123
WNT5A -> FZD4	0.159048	2319	1202	0.1642
WNT5A -> FZD7	-0.00960829	1504	1394	0.1864
WNT5A -> ROR2	0.253867	1838	1289	0.1716
XCL2 -> XCR1	-0.138535	1972	804	0.0003129
FYN -> SPN	0.0839077	1838	1430	0.2106
TIMP3 -> ADAM17	0.00172863	998	1718	0.02718
FYN -> THY1	-0.18249	1289	1641	0.1482
LGALS1 -> ITGB1	-0.220654	998	1641	0.01202
ST6GAL1 -> CD22	-0.332638	1591	985	0.1408
BST2 -> LILRA4	0.0862369	2064	1081	0.02564
ITGB2 -> THY1	-0.20685	1037	1972	0.04266
CD22 -> PTPRC	0.366685	2064	1398	0.1442
MRC1 -> PTPRC	-0.581982	1591	915	0.2033
DSC2 -> DSG1	0.2031	2717	1037	0.005865
DSC1 -> DSG1	0.0167032	2717	1037	0.002808
DSC3 -> DSG1	0.152601	2002	1037	0.007349
ICAM1 -> SPN	-0.454733	1641	915	0.06221
CEACAM5 -> CEACAM1	-0.324198	1641	941	0.04653
CEACAM6 -> CEACAM1	-0.0854922	1641	993	0.05089
FCER2 -> CR2	-0.251008	1591	915	0.0672
CD1D -> LILRB2	-0.490399	1641	915	0.2029
CD274 -> CD80	-0.199161	1466	1289	0.357
HLA-F -> LILRB1	-0.19962	1718	1079	0.3138
HLA-F -> LILRB2	-0.0216799	2002	1289	0.325
WNT2 -> FZD4	-0.133984	1591	1394	0.4352
APOD -> LEPR	-0.352435	1289	2064	0.0466
B2M -> CD247	0.230097	2064	1289	0.09869
BTLA -> CD247	0.36533	2064	1081	0.03189
CCL13 -> CXCR3	-0.456408	1718	862	0.02089
CCL17 -> CCR4	0.123614	2703	1079	0.003075
CCL17 -> CCR8	-0.0882902	2166	988	0.01452
CCL19 -> CCR10	0.224105	2703	1202	0.01081
CCL19 -> CCR7	-0.120757	2064	1079	0.03869
CCL19 -> CXCR3	-0.0349306	2064	1037	0.01203
CCL21 -> CCR7	-0.132634	1838	1037	0.04501
CCL22 -> CCR4	-0.0123469	2703	993	0.003057
CCL25 -> CCR10	0.0626412	2703	1133	0.01578
CCL2 -> CCR10	-0.253218	1504	1081	0.05306
CCL2 -> CCR4	-0.066749	2166	998	0.005774
CCL3 -> CCR3	0.277982	631	1591	0.06529
CCL4 -> CCR3	-0.185696	1081	2002	0.07856
CCL4 -> CCR8	-0.238196	1838	985	0.08135
CCL5 -> CCR4	-0.27848	2064	915	0.002839
CCL5 -> CXCR3	-0.349282	1972	882	0.00215
CCL7 -> CXCR3	-0.296409	1838	941	0.01024
CD40LG -> CD40	0.285004	1838	1394	0.2512
CDH1 -> ERBB3	-0.131724	1591	988	0.0771
COL1A1 -> DDR2	-0.411002	1718	941	0.09209
COL3A1 -> DDR2	-0.404953	1718	941	0.08355
CSF1 -> CSF1R	-0.437677	1718	998	0.2373
CSF3 -> CSF3R	-0.338208	1718	804	0.02603
CX3CL1 -> CX3CR1	-0.0490496	1838	1289	0.2221
CXCL10 -> CCR3	-0.173373	1133	1591	0.2015
CXCL10 -> CXCR3	-0.0864277	2064	988	0.00372
CXCL11 -> CCR3	-0.148547	1081	1838	0.1197
CXCL11 -> CXCR3	-0.119178	1838	988	0.01132
CXCL12 -> CCR4	-0.174499	1838	988	0.005576
CXCL12 -> CXCR3	-0.288158	1838	985	0.03581
CXCL13 -> CXCR3	-0.190697	2064	998	0.009052
CXCL13 -> CXCR5	-0.323997	1718	680	0.001318
CXCL16 -> CXCR6	-0.314528	1641	985	0.0938
CXCL1 -> CXCR1	0.0462516	882	1718	0.1362
CXCL2 -> CXCR1	0.0728008	882	1641	0.2383
CXCL3 -> CXCR1	-0.347209	1591	988	0.2764
CXCL5 -> CXCR1	-0.218597	1641	1037	0.2372
CXCL6 -> CXCR1	-0.218047	1591	1289	0.4189
CXCL8 -> CXCR1	-0.191332	1838	1081	0.3032
CXCL9 -> CCR3	-0.102144	1081	1591	0.118
CXCL9 -> CXCR3	-0.0844661	2064	998	0.006449
DHH -> PTCH2	0.307741	1591	1394	0.1366
EFEMP2 -> AQP1	-0.00368076	2166	1079	0.003635
EFEMP2 -> CATSPER1	0.258458	1591	1398	0.4131
EGF -> ERBB4	-0.438286	1466	985	0.1491
FN1 -> ROBO4	-0.283005	1972	985	0.03889
GNAI2 -> ADORA1	0.20962	823	1641	0.05742
GNAI2 -> CXCR3	-0.379706	1838	915	0.01226
IL16 -> KCNA3	-0.165276	1641	998	0.03404
IL1A -> IL1RAP	-0.0789025	988	2002	0.01019
IL1B -> IL1RAP	0.251644	773	1591	0.02734
LTB -> CD40	0.282771	2064	1394	0.109
MMP7 -> ERBB4	-0.427246	1459	1641	0.2834
NRG2 -> ERBB4	0.275578	2900	1394	0.1001
PPBP -> CXCR1	-0.203918	1838	1079	0.2001
PTN -> ALK	-0.243606	1591	882	0.04057
SHH -> PTCH2	-0.300507	1504	1202	0.1347
SLIT2 -> ROBO4	-0.161396	2002	988	0.04386
TCN2 -> CNR1	-0.347446	1591	804	0.05422
TGFB2 -> ENG	-0.213934	2002	1079	0.09486
TGFB3 -> ENG	-0.432168	1838	915	0.009686
TIMP1 -> CD63	-0.0450111	998	1641	0.2387
LILRB4 -> LAIR1	0.211975	2064	1289	0.1333
CCL18 -> CCR8	0.0881178	2703	1081	0.03364

## Sheet: Table S2 PFI correlated LRs
Supplementary Table 2: Prognostic Correlation of Each Receptor-Ligand Pair for Progression-Free Interval Based on Best-Cutoff
Receptor-Ligand Pairs	cutoff	Highgroup_Median_Interval (days)	Lowgroup_Median_Interval (days)	LogRank_pValue
A2M -> LRP1	-0.28222	2166	1160	0.03479
ADAM12 -> ITGA9	-0.405573	2062	915	0.03788
ADAM12 -> ITGB1	0.289096	1028	2166	0.01006
ADAM17 -> ITGA5	0.406315	584	2166	0.003028
ADAM17 -> ITGB1	0.38023	667	2166	0.006836
ADAM28 -> ITGA4	-0.482246	1859	584	0.03011
ADAM9 -> ITGA6	0.479602	1058	1859	0.07151
ADAM9 -> ITGAV	-0.097649	1591	2570	0.1995
ADAM9 -> ITGB1	0.271134	1028	1859	0.01114
ADCYAP1 -> ADCYAP1R1	0.201914	6417	1521	0.006612
ADCYAP1 -> RAMP2	-0.22527	2062	1160	0.05502
ADCYAP1 -> RAMP3	-0.206835	2062	1521	0.01584
ADCYAP1 -> TSHR	0.191712	2318	1591	0.009158
AGRN -> ITGB1	0.486191	1028	1859	0.01827
AGT -> ADRA2A	-0.358835	1859	1148	0.1027
AGT -> AGTR1	-0.206731	2062	1160	0.09365
ALOX5AP -> ALOX5	-0.42006	1718	915	0.1539
ANGPT1 -> TEK	-0.325045	2062	613	0.002005
ANGPT2 -> TEK	-0.306463	2062	1064	0.03005
ANGPTL1 -> TEK	-0.320457	2062	849	0.007092
ANOS1 -> FGFR1	-6.92774e-05	2062	1466	0.1068
ANOS1 -> SDC2	-0.0602017	1459	2570	0.08371
APP -> CAV1	0.351981	584	2062	0.002553
APP -> LRP1	-0.292435	2062	1148	0.1408
APP -> NCSTN	0.338857	614	2166	0.003239
APP -> TNFRSF21	0.271328	1028	2062	0.09148
AREG -> EGFR	-0.0321983	1521	2166	0.01425
B2M -> CD1A	0.418018	2318	1601	0.1572
B2M -> CD1B	-0.362084	1859	1591	0.3171
B2M -> CD3D	-0.434754	2062	1521	0.1974
B2M -> CD3G	-0.645927	1859	915	0.2513
B2M -> HLA-F	0.350833	3282	1601	0.4796
B2M -> KLRC1	-0.260852	1859	1591	0.4798
B2M -> KLRC2	-0.501719	1859	1521	0.3603
B2M -> KLRD1	-0.0414156	2062	1591	0.2841
B2M -> LILRB1	0.0119237	2166	1521	0.1351
B2M -> LILRB2	0.0227477	2166	1521	0.1121
BDNF -> NTRK2	-0.240499	1859	1058	0.01816
BGN -> TLR4	0.0186325	1459	2570	0.2011
BMP6 -> ACVR2A	-0.430693	1859	1058	0.1285
BMP6 -> BMPR2	-0.46827	1718	2570	0.313
BMP7 -> ACVR2A	-0.423383	1859	1160	0.04309
BMP7 -> ACVR2B	0.192725	1302	2166	0.2763
BMP8A -> BMPR1A	0.102705	1591	2166	0.1617
BMP8A -> BMPR2	0.192632	1591	2166	0.2907
BMP8B -> BMPR1A	-0.245575	1718	1425	0.4379
BTLA -> CD79A	0.145409	2318	1591	0.00556
BTLA -> TNFRSF14	-0.515774	1859	915	0.1111
C1QA -> CR1	-0.383899	1859	1064	0.2847
C3 -> ADRA2A	-0.0702665	2062	1521	0.1377
C3 -> C3AR1	-0.436947	2062	915	0.06443
C3 -> CD19	-0.373548	2062	517	0.002669
C3 -> CR1	0.11607	2166	1591	0.1692
C3 -> ITGAM	0.03528	2166	1591	0.1454
C3 -> ITGAX	-0.114251	2166	1591	0.1372
C3 -> ITGB2	-0.0191068	2166	1591	0.1783
C4A -> C3AR1	-0.516208	2062	915	0.07219
C4A -> CR1	-0.281687	2062	1160	0.1159
C4B -> CR1	-0.190104	1459	2570	0.2342
CALR -> HLA-F	-0.271095	1718	1859	0.2944
CALR -> ITGA3	0.159279	667	2166	0.0002553
CAMP -> FPR2	-0.0411714	6417	1425	0.05638
CCL11 -> CCR2	-0.462534	2062	494	2.328e-05
CCL11 -> CCR5	-0.46727	2166	506	0.0001571
CCL13 -> CCR1	-0.430291	2166	552	0.00275
CCL13 -> CCR2	-0.417361	2062	552	0.002818
CCL13 -> CCR5	-0.531656	2062	517	0.00815
CCL14 -> CCR1	-0.397062	2062	584	0.01046
CCL14 -> CCR5	-0.5028	2062	584	0.01219
CCL19 -> ADRA2A	-0.126713	2062	1466	0.05651
CCL21 -> ADRA2A	-0.237843	2062	1148	0.06685
CCL23 -> ADRA2A	-0.26269	2166	1148	0.05587
CCL23 -> CCR1	-0.491949	2062	517	0.004752
CCL24 -> CCR2	-0.445638	2062	517	0.004439
CCL2 -> CCR1	-0.364339	2062	613	0.005939
CCL2 -> CCR2	-0.367149	2062	613	0.01162
CCL2 -> CCR5	-0.409504	2062	613	0.007057
CCL3 -> CCR1	-0.506677	2062	517	0.009401
CCL3 -> CCR5	-0.485671	2062	506	0.002219
CCL4 -> CCR1	-0.485501	2062	552	0.002109
CCL4 -> CCR5	-0.534152	2062	552	0.003363
CCL5 -> CCR1	-0.378107	2062	613	0.005282
CCL5 -> CCR5	-0.396189	2062	663	0.0075
CCL7 -> CCR1	-0.409714	2062	584	0.0131
CCL7 -> CCR2	-0.447211	2062	517	0.004646
CCL7 -> CCR5	-0.457403	2062	517	0.0008005
CCL8 -> CCR1	-0.384108	2062	584	0.006218
CCL8 -> CCR2	-0.465779	2062	517	0.006921
CCL8 -> CCR5	-0.484899	2062	517	0.001655
CD14 -> ITGA4	-0.504083	1859	584	0.06636
CD14 -> ITGB2	-0.0580358	2318	1521	0.07373
CD14 -> TLR4	0.328897	718	2062	0.05211
CD274 -> PDCD1	-0.572914	1859	613	0.06511
CD34 -> SELL	-0.410578	2062	552	0.001188
CD34 -> SELP	-0.441913	2166	506	9.059e-05
CD40LG -> ITGAM	-0.132517	2062	1591	0.03183
CD40LG -> ITGB2	-0.0739762	2166	1591	0.05701
CD80 -> CD28	-0.566501	1859	849	0.07572
CD80 -> CTLA4	-0.245288	2166	1521	0.0971
CD86 -> CD28	-0.635424	1859	613	0.06094
CD86 -> CTLA4	0.138387	2318	1601	0.1681
CFH -> SELL	-0.462381	1859	849	0.07592
CGN -> OCLN	-0.00486757	3282	1459	0.004407
CNTF -> IL6R	-0.451749	2062	613	0.008287
CNTF -> IL6ST	-0.46816	1859	718	0.06079
COL11A1 -> ITGB1	0.201713	1591	2166	0.06643
COL16A1 -> ITGB1	0.310687	1601	1859	0.0914
COL18A1 -> GPC4	-0.0452511	1459	2570	0.06703
COL18A1 -> ITGA5	0.404067	1028	2166	0.03351
COL18A1 -> ITGB1	0.356662	1028	2166	0.007287
COL18A1 -> ITGB3	0.192278	1591	2570	0.05219
COL18A1 -> ITGB5	-0.406371	2062	1466	0.09301
COL18A1 -> KDR	-0.394775	2166	915	0.01666
COL1A1 -> FLT4	-0.230303	2062	1302	0.1042
COL1A1 -> ITGA1	-0.401997	2062	1148	0.02083
COL1A1 -> ITGA11	-0.306683	2166	1148	0.04409
COL1A1 -> ITGA5	0.290819	1591	1859	0.03855
COL1A1 -> ITGAV	0.2784	1601	2318	0.3599
COL1A1 -> ITGB1	0.140305	1591	2166	0.03482
COL1A2 -> FLT4	-0.233162	2062	1302	0.1108
COL1A2 -> ITGA1	-0.407371	2062	1148	0.02083
COL1A2 -> ITGA11	-0.169846	2062	1160	0.04076
COL1A2 -> ITGAV	0.28533	1591	2318	0.3145
COL1A2 -> ITGB1	0.168299	1591	2166	0.0383
COL1A2 -> ITGB3	0.306502	1459	2062	0.1522
COL3A1 -> ITGB1	0.271806	1591	1859	0.05873
COL4A1 -> ITGA1	-0.460842	1859	915	0.06049
COL4A1 -> ITGA2	0.393305	1028	1859	0.02166
COL4A1 -> ITGAV	-0.226277	2062	1302	0.2305
COL4A1 -> ITGB1	0.495994	1601	1859	0.03682
COL4A2 -> ITGB3	-0.375991	2062	915	0.02347
COL4A2 -> ITGB5	-0.44018	2062	1302	0.07917
COL4A3 -> ITGA1	-0.356962	2062	1160	0.07055
COL4A3 -> ITGAV	0.355092	1591	1859	0.1228
COL4A3 -> ITGB3	-0.369104	1859	718	0.04194
COL4A4 -> ITGA1	-0.404696	1859	1148	0.02797
COL4A4 -> ITGB3	-0.356253	1859	849	0.0475
COL4A5 -> ITGA2	-0.371381	1859	915	0.1544
COL4A5 -> ITGAV	-0.445867	1601	NA	0.3205
COL4A5 -> ITGB1	0.256338	1601	1859	0.09407
COL4A6 -> ITGA2	-0.352034	1859	849	0.1102
COL4A6 -> ITGB1	0.457288	1601	1859	0.125
COL5A1 -> ITGA1	-0.412149	1859	1160	0.07443
COL5A1 -> ITGB1	0.211673	1028	2166	0.01488
COL5A1 -> SDC3	0.181247	1591	2570	0.07055
COL5A2 -> ITGA1	-0.465747	1859	1148	0.09558
COL5A2 -> ITGB1	0.342036	1028	2166	0.02445
COL5A3 -> SDC3	0.355292	1459	2570	0.05774
COL6A1 -> ITGA1	-0.450401	2062	915	0.006269
COL6A1 -> ITGB1	0.147181	1591	1859	0.07566
COL6A2 -> ITGA1	-0.445549	2062	915	0.01557
COL6A2 -> ITGB1	0.223161	1591	2166	0.05943
COL6A3 -> ITGA1	-0.434874	2062	915	0.01482
COL6A3 -> ITGA2	-0.381496	1859	783	0.08163
COL6A3 -> ITGB1	0.239376	1591	2166	0.03729
COL8A1 -> ITGA1	-0.46317	2062	915	0.02776
COMP -> ITGB3	-0.325287	1859	1148	0.1036
CP -> SLC40A1	0.2269	1028	2062	0.2102
CSF2 -> ITGB1	0.231625	1028	1859	0.008953
CTHRC1 -> FZD6	0.230802	1064	3282	0.03697
CXCL12 -> ADRA2A	-0.340914	1859	1148	0.07726
CXCL12 -> CD4	0.0991035	2318	1521	0.04713
CXCL12 -> CXCR4	-0.346183	1859	915	0.2325
CXCL13 -> ADRA2A	-0.136727	2062	1521	0.01747
CXCL13 -> HTR2A	-0.383614	2062	584	0.01776
CXCL16 -> ADRA2A	-0.181772	2166	1466	0.04075
DHH -> BOC	-0.391115	1859	552	0.01343
DHH -> CDON	-0.369838	1859	718	0.0419
DHH -> HHIP	-0.269875	1859	1160	0.1198
DLL4 -> NOTCH4	-0.422071	2062	552	0.00243
DUSP18 -> ITGA3	0.388751	1521	1859	0.08245
DUSP18 -> ITGA6	0.500598	1058	1718	0.1647
DUSP18 -> ITGB1	0.127471	1591	2166	0.08358
EBI3 -> IL27RA	-0.366004	2166	613	0.02957
EDIL3 -> ITGAV	0.388876	1859	1521	0.2584
EDIL3 -> ITGB5	-0.0506478	2062	1466	0.2583
EDN3 -> EDNRB	-0.0541628	2166	1148	0.00691
EFEMP2 -> LINGO1	-0.0311861	1459	2570	0.04351
EFNA2 -> EPHA8	-0.0699411	1521	2570	0.0263
EREG -> EGFR	0.125028	1718	1859	0.3135
F10 -> ITGAM	-0.411242	1859	499	0.01732
F10 -> ITGB2	-0.0658013	2062	1601	0.1572
F13A1 -> ITGA4	-0.161852	2166	1160	0.03853
F13A1 -> ITGA9	-0.352965	2062	849	0.01329
F13A1 -> ITGB1	0.419929	1591	2166	0.01891
F8 -> LRP1	-0.110649	2166	1466	0.06916
FABP5 -> RXRA	-0.350859	2318	667	0.003926
FARP2 -> PLXNA2	0.155001	NA	1459	0.004533
FASLG -> FAS	-0.020474	2062	1591	0.2288
FBLN2 -> ITGB3	0.269466	1591	2166	0.1437
FBN1 -> ITGA5	0.239923	1591	1859	0.0342
FBN1 -> ITGAV	0.269551	1601	2318	0.3604
FBN1 -> ITGB1	0.360609	1591	1859	0.05488
FBN1 -> ITGB3	0.236353	1591	2318	0.137
FGF10 -> FGFR1	-0.277243	2062	1160	0.01362
FGF10 -> FGFR2	-0.331511	2062	695	0.005379
FGF12 -> FGFR1	-0.0493902	2062	1425	0.03042
FGF12 -> FGFR2	-0.11999	2062	1601	0.05707
FGF13 -> FGFR1	-0.291229	2062	1160	0.03863
FGF13 -> FGFR2	-0.349081	1859	1160	0.04001
FGF13 -> SCN5A	0.144854	1459	2062	0.261
FGF14 -> FGFR1	-0.143573	2062	1521	0.07537
FGF14 -> FGFR2	-0.17644	2062	1160	0.01258
FGF16 -> FGFR1	-0.28082	2062	1160	0.06497
FGF18 -> FGFR1	-0.295787	1859	1160	0.05723
FGF18 -> FGFR2	-0.21848	1859	1160	0.04353
FGF19 -> FGFR1	-0.2228	2062	1160	0.03879
FGF2 -> FGFR1	-0.309416	2062	1058	0.007133
FGF2 -> FGFR2	-0.341394	2062	718	0.007053
FGF2 -> FGFRL1	-0.381551	1859	915	0.07494
FGF2 -> GPC4	-0.0288413	1466	2570	0.2258
FGF2 -> SDC2	-0.187686	1466	2570	0.115
FGF5 -> FGFR1	-0.227992	2062	1160	0.07952
FGF7 -> FGFR1	-0.264946	2062	1160	0.02996
FGF7 -> NRP1	-0.0322296	1859	1718	0.3359
FGF9 -> FGFR1	-0.253305	2062	1521	0.04594
FLT3LG -> FLT3	-0.397261	1859	447	0.003636
FN1 -> C5AR1	0.149085	1601	1718	0.1964
FN1 -> COL13A1	0.0582051	1601	2166	0.09802
FN1 -> FLT4	-0.156105	2062	1466	0.1714
FN1 -> ITGA2	0.212413	1591	2166	0.02259
FN1 -> ITGA4	-0.310225	2062	915	0.03862
FN1 -> ITGA5	-0.224867	1591	2318	0.03393
FN1 -> ITGA8	-0.468063	2062	915	0.1624
FN1 -> ITGA9	-0.35752	2062	915	0.05993
FN1 -> ITGAV	0.0829511	1591	2570	0.2482
FN1 -> ITGB1	0.307747	1028	2166	0.007138
FN1 -> ITGB3	0.210131	1459	2062	0.1403
FN1 -> ITGB6	-0.0599506	1425	3282	0.007916
FN1 -> SDC2	0.0248399	1459	2570	0.04469
GAS6 -> AXL	0.217804	1601	1859	0.1603
GDF11 -> ACVR2A	0.320592	1601	2062	0.3411
GDF11 -> ACVR2B	0.106667	1459	2166	0.254
GDF5 -> ACVR2A	-0.318243	1859	1160	0.06057
GDF6 -> BMPR2	0.278355	1591	2166	0.3495
GDF7 -> ACVR2A	-0.380845	1859	849	0.02041
GDF9 -> ACVR2A	-0.284149	1859	1521	0.1641
GDF9 -> FXYD6	-0.36776	1591	2570	0.263
GNAI2 -> ADRA2A	-0.433101	1859	915	0.04763
GNAI2 -> C5AR1	-0.502715	2062	517	0.003338
GNAI2 -> CAV1	0.391727	718	2062	0.03698
GNAI2 -> CCR5	-0.516948	2062	552	0.002189
GNAI2 -> EDNRA	-0.476828	1859	915	0.1794
GNAI2 -> EDNRB	0.0618564	2318	1302	0.03822
GNAI2 -> F2R	-0.223392	1591	2570	0.1827
GNAI2 -> FPR1	-0.541773	2062	584	0.00536
GNAI2 -> P2RY12	-0.468769	2062	915	0.04026
GNAI2 -> S1PR1	-0.441178	2062	613	0.0103
GNAI2 -> S1PR3	0.251279	1459	2166	0.1214
GNAI2 -> TBXA2R	0.174245	1459	2166	0.0491
GNB3 -> GABBR2	-0.0680145	1859	1521	0.03018
GPC3 -> LRP1	-0.180168	2166	1160	0.001846
GPC6 -> LRP1	-0.123516	2318	1148	0.005225
GREM1 -> KDR	-0.280089	2062	1064	0.05354
HDC -> HRH2	-0.361905	1859	849	0.1625
HGF -> SDC2	-0.143913	1601	2570	0.2163
HLA-A -> CD3D	-0.376979	2166	1521	0.1839
HLA-A -> CD3G	-0.603987	2062	1591	0.2702
HLA-A -> LILRB1	0.044724	2318	1521	0.07937
HLA-A -> LILRB2	0.0142609	2318	1521	0.04165
HLA-B -> CD3D	-0.27013	2166	1521	0.04809
HLA-B -> CD3G	-0.625076	2062	663	0.0435
HLA-B -> KLRD1	-0.393921	2062	915	0.0843
HLA-B -> LILRB1	0.0432332	2318	1466	0.07335
HLA-B -> LILRB2	-0.0342927	2318	1466	0.02479
HLA-C -> CD3D	-0.637024	2062	663	0.01917
HLA-C -> CD3G	-0.643379	2062	663	0.01682
HLA-C -> LILRB1	0.0687039	2318	1591	0.2867
HLA-C -> LILRB2	0.00703278	2166	1521	0.1606
HLA-E -> KLRC1	-0.523978	2062	915	0.1624
HLA-E -> KLRC2	-0.00282322	2062	1591	0.2694
HLA-E -> KLRD1	-0.192592	2062	1591	0.1191
HLA-G -> KIR2DL4	-0.440631	2062	667	0.08916
HLA-G -> KLRC1	-0.376284	2062	667	0.03599
HSPG2 -> ITGA2	-0.482513	2062	525	0.01826
HSPG2 -> ITGB1	0.455451	1028	2166	0.01738
HSPG2 -> LRP1	-0.126756	2318	1064	0.001676
HSPG2 -> PTPRS	-0.102382	2062	1521	0.08897
IBSP -> ITGAV	0.215747	1591	2166	0.1897
IBSP -> ITGB3	0.177977	1459	2062	0.07423
ICAM1 -> IL2RA	-0.510884	2062	517	0.00297
ICAM1 -> IL2RG	-0.455517	2062	517	0.001948
ICAM1 -> ITGAL	-0.456744	2062	613	0.01169
ICAM1 -> ITGAM	-0.221249	2062	1521	0.1299
ICAM1 -> ITGAX	-0.177299	2166	1591	0.09748
ICAM1 -> ITGB2	-0.423594	1859	849	0.06225
ICAM2 -> ITGAL	-0.487446	2062	552	0.004154
ICAM2 -> ITGAM	-0.351502	1859	1064	0.04821
ICAM2 -> ITGB2	-0.476816	2062	613	0.0589
ICAM3 -> ITGAD	-0.411525	2062	584	0.01546
ICAM3 -> ITGAL	-0.514028	2062	517	0.001749
ICAM3 -> ITGB2	0.00936689	2166	1591	0.04327
IGF1 -> INSR	0.266976	2318	1466	0.03119
IGF2 -> INSR	0.226861	2062	1521	0.04754
IGFBP4 -> FZD8	-0.355418	2062	1160	0.1268
IGFBP4 -> LRP6	-0.467111	2062	1058	0.0279
IL10 -> IL10RA	-0.550895	2062	517	0.003545
IL10 -> SIRPG	-0.492101	2062	506	0.001497
IL12A -> CD28	-0.510658	1859	613	0.08654
IL12A -> IL12RB1	-0.379259	2062	499	0.00494
IL12B -> IL12RB1	-0.421517	2062	517	0.008387
IL12B -> IL23R	-0.331417	1859	552	0.01385
IL15 -> IL15RA	-0.387117	2166	733	0.02155
IL15 -> IL2RA	-0.52884	2062	552	0.01166
IL15 -> IL2RB	-0.47402	2062	663	0.03981
IL15 -> IL2RG	-0.388758	2166	667	0.014
IL16 -> CCR5	-0.55201	1859	506	0.006408
IL16 -> CD4	0.0400243	2166	1591	0.03821
IL16 -> KCND1	-0.196163	1859	1521	0.1104
IL16 -> KCND2	-0.441165	1859	1521	0.09722
IL16 -> KCNJ10	-0.11409	2062	1521	0.02312
IL1A -> IL1R2	-0.313441	2318	783	0.02324
IL1B -> IL1R2	-0.323946	2318	695	0.02937
IL1RN -> IL1R2	-0.0228173	NA	1302	0.008278
IL20 -> IL22RA1	-0.396385	2166	1425	0.1588
IL23A -> IL23R	0.110294	6417	1591	0.01668
IL36A -> IL36RN	-0.155212	3282	1064	0.001795
IL36B -> IL36RN	-0.00659015	3282	1425	0.002247
IL36G -> IL36RN	-0.274535	3282	915	0.0006508
IL7 -> IL2RG	-0.53041	2062	667	0.04963
INHBC -> ACVR2B	-0.268152	1591	2166	0.3889
INHBE -> ACVR2B	-0.288087	1591	2570	0.3132
INSL3 -> GPR84	-0.344014	1859	915	0.1636
INSL3 -> RAMP3	-0.382214	2062	915	0.03804
INSL3 -> TSHR	0.310985	2318	1601	0.04714
JAG1 -> NOTCH2	-0.0690372	2062	1459	0.03269
JAM3 -> ITGB1	0.234899	1591	2166	0.1236
JAM3 -> ITGB2	0.241157	2318	1521	0.09657
KITLG -> KIT	-0.45417	1859	718	0.06648
L1CAM -> EPHB2	-0.244274	2318	1466	0.2683
L1CAM -> ITGA5	0.328964	695	2062	0.02313
LAMA1 -> ITGA1	-0.204868	2166	1160	0.1102
LAMA1 -> SDC2	-0.17526	1591	2570	0.1759
LAMA2 -> ITGA1	-0.406355	2062	1148	0.02533
LAMA2 -> ITGA7	-0.480908	2062	1302	0.2584
LAMA2 -> ITGB1	0.114251	1591	1859	0.1168
LAMA3 -> ITGA3	0.112747	1160	2062	0.01486
LAMA3 -> ITGB1	0.228752	1601	1859	0.03853
LAMA3 -> ITGB4	-0.583748	2166	1302	0.2481
LAMA4 -> ITGAV	-0.285332	2062	1302	0.2991
LAMA4 -> ITGB1	0.477289	1591	1859	0.07245
LAMA5 -> ITGA6	-0.586415	1859	849	0.0885
LAMA5 -> ITGB4	-0.557753	2062	1459	0.1492
LAMB1 -> ITGA1	-0.213688	2166	1302	0.1547
LAMB1 -> ITGA2	0.462858	1601	1859	0.09956
LAMB1 -> ITGA3	0.348485	584	2062	0.0008299
LAMB1 -> ITGA6	0.467124	1601	1859	0.07255
LAMB1 -> ITGA7	0.328032	1591	1859	0.1475
LAMB1 -> ITGAV	-0.261255	2062	1302	0.1897
LAMB1 -> ITGB1	0.38611	1601	1718	0.1353
LAMB1 -> ITGB4	-0.565785	2166	849	0.0278
LAMB3 -> CD151	0.561617	1160	1859	0.07612
LAMB3 -> COL17A1	0.427178	1601	1859	0.1885
LAMB3 -> ITGA2	0.396697	506	2166	0.00101
LAMB3 -> ITGA3	0.303019	614	2062	0.009397
LAMB3 -> ITGA6	0.484639	1601	1859	0.1393
LAMB3 -> ITGB1	0.201709	1601	1859	0.04171
LAMB3 -> ITGB4	0.577036	NA	1718	0.3421
LAMC1 -> ITGA1	0.228891	1591	2166	0.2489
LAMC1 -> ITGA2	0.335927	1591	1859	0.1852
LAMC1 -> ITGA6	0.292585	1601	1859	0.177
LAMC1 -> ITGA7	-0.00493697	1591	2570	0.1045
LAMC1 -> ITGAV	0.102085	1591	2318	0.1835
LAMC1 -> ITGB1	0.412132	1591	2166	0.02219
LAMC1 -> ITGB4	-0.609855	2166	1064	0.159
LAMC2 -> CD151	0.488264	1160	1859	0.03994
LAMC2 -> COL17A1	0.349341	1058	1859	0.06904
LAMC2 -> ITGA2	0.435744	667	1859	0.01621
LAMC2 -> ITGA3	0.244336	695	2062	0.005718
LAMC2 -> ITGA6	0.201736	1058	1859	0.03926
LAMC2 -> ITGB1	0.247007	1028	1859	0.02574
LAMC2 -> ITGB4	-0.610668	2166	1459	0.3073
LGALS9 -> HAVCR2	-0.526947	1859	577	0.02847
LIF -> LIFR	-0.0610087	1859	1521	0.1107
LPA -> LRP2	0.0494874	1064	2570	0.07281
LPL -> GPIHBP1	-0.399765	1859	1064	0.1013
LPL -> LRP1	-0.0582214	2318	1425	0.01044
LTA -> TNFRSF14	-0.442141	2062	915	0.07364
LTA -> TNFRSF1B	-0.373352	2166	915	0.01853
LTBP3 -> ITGB5	-0.266422	2062	1521	0.4395
LUM -> ITGB1	0.119707	1591	2166	0.04378
LY86 -> CD180	-0.44666	1859	584	0.08152
LYZ -> ITGAL	0.0322256	2166	1591	0.03691
MFGE8 -> ITGAV	-0.133607	1591	2570	0.1358
MFGE8 -> ITGB3	0.324618	1459	2166	0.07246
MFGE8 -> PDGFRB	0.0584282	2062	1466	0.3897
MMP12 -> PLAUR	0.20186	718	2166	0.02311
MMP1 -> CD44	0.270106	1160	1859	0.08257
MMP2 -> SDC2	-0.184636	1591	2570	0.08586
MMP9 -> EPHB2	-0.0640152	1459	2166	0.2056
MMP9 -> ITGAM	-0.158504	2166	1521	0.04823
MMP9 -> ITGB2	-0.109294	2166	1521	0.04094
MMP9 -> LRP1	-0.145563	2166	1425	0.03224
MYOC -> FZD4	0.0551096	1425	2570	0.04232
NCAM1 -> CACNA1C	-0.315346	2062	1521	0.1395
NCAM1 -> GFRA1	-0.322444	1859	718	0.05263
NDP -> FZD4	-0.0414321	1591	2570	0.2476
NID1 -> COL13A1	-0.0654274	1591	2570	0.09696
NID1 -> ITGAV	0.420506	1601	1859	0.4115
NID1 -> ITGB1	0.398509	1591	1859	0.0711
NID1 -> ITGB3	-0.40307	1859	1148	0.1244
NID2 -> COL13A1	-0.289454	1859	1718	0.4327
NLGN1 -> NRXN1	-0.151167	1859	1718	0.2142
NLGN1 -> NRXN2	-0.140052	2062	1521	0.298
NLGN1 -> NRXN3	-0.243293	2062	1160	0.01896
NLGN2 -> NRXN2	-0.0787523	2062	1521	0.2339
NLGN2 -> NRXN3	-0.164615	2062	1425	0.02659
NLGN3 -> NRXN1	0.216879	2318	1601	0.09541
NLGN3 -> NRXN2	-0.241381	1859	1718	0.3722
NLGN3 -> NRXN3	-0.292608	2062	1521	0.07188
NRTN -> GFRA3	-0.165223	2166	1160	0.03637
NTF3 -> NTRK2	0.0711632	2318	1521	0.01283
NTF3 -> NTRK3	-0.231943	1859	1521	0.1034
NTN1 -> UNC5C	-0.218555	1859	1148	0.1415
NTN3 -> CDON	-0.300448	1718	2570	0.2301
NTN3 -> NEO1	-0.0766555	1859	1521	0.2665
NXPH3 -> NRXN1	-0.228397	1591	2570	0.4051
NXPH3 -> NRXN2	-0.261424	1859	1718	0.287
NXPH3 -> NRXN3	-0.233974	2062	1160	0.0615
OLFM2 -> ROBO2	-0.372686	2062	525	0.0008626
OMG -> TNFRSF1B	-0.357853	2062	915	0.01573
OSM -> IL6ST	-0.33022	2166	613	0.003905
PAPLN -> SIRPA	-0.0540512	2166	1302	0.06486
PDGFB -> ITGAV	0.154571	1591	2166	0.2234
PDGFB -> LRP1	-0.102623	2062	1425	0.06574
PDGFB -> PDGFRA	-0.404948	1859	718	0.04912
PDGFB -> PDGFRB	0.328907	1591	2166	0.1411
PDGFB -> S1PR1	-0.390004	1859	1064	0.1369
PDGFC -> FLT1	-0.39186	2062	1064	0.09186
PDGFC -> FLT4	-0.312672	1859	1302	0.2001
PDGFC -> KDR	-0.265322	1859	1148	0.1311
PDGFC -> PDGFRB	-0.302748	1859	1148	0.1647
PDGFD -> PDGFRA	-0.36834	2062	552	0.002969
PDGFD -> PDGFRB	-0.184177	2166	1160	0.06334
PENK -> ADRA2A	-0.321123	1859	584	0.02397
PI3 -> PLD2	0.329905	3282	1591	0.1444
PKM -> CD44	0.350449	667	1859	0.04122
PLAU -> ITGA3	0.31163	584	2166	0.0001086
PLAU -> ITGA5	0.373405	667	1859	0.01041
PLAU -> ITGAV	-0.334597	1459	2570	0.05142
PLAU -> ITGB1	0.450986	695	1859	0.01545
PLAU -> PLAUR	0.248053	667	2166	0.002104
PNOC -> ADRA2A	-0.0751775	2166	1466	0.01777
PODXL -> SELL	-0.290306	2062	849	0.00815
POMC -> ADRA2A	-0.145344	2062	1466	0.04322
POMC -> OPRD1	-0.141457	1859	1521	0.07123
POMC -> PTH1R	-0.0957163	1425	2166	0.0793
POMC -> RAMP2	-0.295722	1859	1160	0.07862
POMC -> RAMP3	-0.215306	2166	1601	0.06002
PSAP -> CD1B	0.0634864	2166	1521	0.06452
PSAP -> LRP1	-0.0788614	2166	1425	0.0213
PSEN1 -> CD44	0.27515	1591	1859	0.0607
PTN -> PTPRS	-0.284208	1859	1718	0.2106
RGMA -> NEO1	0.139244	1064	2570	0.05861
RLN2 -> RAMP2	-0.27669	1859	1521	0.08445
RLN2 -> RAMP3	-0.351726	2062	613	0.02124
RNASE2 -> TLR2	-0.00994358	1425	1718	0.1169
RPH3A -> NRXN1	-0.0756181	2062	1521	0.02316
RSPO1 -> FZD8	-0.226903	2062	1148	0.0449
RSPO1 -> LGR5	-0.314716	2062	1148	0.04809
RSPO2 -> LGR5	-0.0569156	1859	1718	0.1153
RSPO3 -> FZD8	-0.369825	1859	1521	0.1799
RSPO3 -> LGR5	-0.293661	1859	1521	0.2452
RSPO3 -> LRP6	-0.288964	2062	1521	0.09987
SCT -> PTH1R	-0.094464	1058	3282	0.007614
SCT -> RAMP2	-0.378584	1859	584	0.1074
SCT -> VIPR2	-0.117908	2062	1521	0.3594
SELPLG -> ESAM	-0.524539	1859	584	0.01461
SELPLG -> ITGAM	-0.13923	2166	1591	0.03862
SELPLG -> ITGB2	-0.505097	2062	613	0.0474
SELPLG -> SELE	-0.459662	2062	495	0.0006041
SELPLG -> SELL	-0.460558	2062	577	0.008182
SELPLG -> SELP	-0.519649	2062	506	0.00128
SEMA3A -> NRP1	0.13357	1459	1859	0.1547
SEMA3A -> NRP2	-0.41302	1859	849	0.1525
SEMA3C -> NRP1	0.309477	1459	1859	0.1067
SEMA3C -> NRP2	-0.306105	2062	1425	0.2981
SEMA3E -> PLXND1	0.197971	2166	1521	0.08062
SEMA6D -> KDR	-0.418164	1859	552	0.01054
SEMA7A -> ITGA1	-0.252962	2166	1302	0.1724
SEMA7A -> ITGB1	0.385667	1601	1859	0.1145
SERPINE1 -> ITGAV	0.344726	1591	1859	0.1645
SERPINE1 -> PLAUR	-0.0477752	1601	1859	0.1371
SERPING1 -> SELP	-0.480156	2062	552	0.004634
SHANK1 -> ABCA1	-0.36567	1859	849	0.04309
SHH -> CDON	-0.306648	1859	1148	0.105
SHH -> HHIP	0.0191185	1859	1718	0.3075
SHH -> LRP2	0.0402542	1302	2166	0.1241
SHH -> PTCH1	-0.360267	1859	1160	0.1144
SHH -> SMO	0.153115	1425	2570	0.2443
SLIT2 -> DCC	-0.26906	1859	915	0.01767
SLIT2 -> ROBO1	-0.228531	1718	2570	0.1227
SLIT2 -> ROBO2	-0.208001	1859	1521	0.01025
SLIT3 -> ROBO2	-0.30021	1859	1521	0.0188
SORBS1 -> INSR	-0.235675	2062	1521	0.1283
SORBS1 -> ITGA1	0.324418	1058	2166	0.09052
SORBS1 -> ITGB5	-0.0341439	1601	1718	0.4039
SPINT1 -> ST14	0.460162	3282	1466	0.006123
SPP1 -> ITGA4	0.103897	2318	1521	0.06091
SPP1 -> ITGB3	0.136698	1459	2062	0.1042
TCTN1 -> TMEM67	0.074376	1425	2166	0.1753
TFPI -> LRP1	-0.0981057	2166	1160	0.03112
TGFA -> EGFR	0.222194	1521	1859	0.1838
TGFB1 -> CAV1	0.298691	499	1859	0.00145
TGFB1 -> ITGB1	0.30698	1028	2166	0.009684
TGFB1 -> ITGB5	-0.271252	1601	1718	0.2788
TGFB1 -> ITGB6	0.0216883	1058	2570	0.003081
TGFB2 -> TGFBR1	-0.267338	2062	1064	0.1387
TGFB2 -> TGFBR2	-0.0472996	2166	1148	0.0482
TGFB3 -> ITGB1	0.374355	1459	2166	0.01353
TGFB3 -> ITGB3	0.256941	1591	2318	0.07811
TGFB3 -> ITGB5	-0.0256984	2062	1466	0.3374
TGFB3 -> TGFBR2	-0.12213	2166	1302	0.0352
TGM2 -> ITGA4	-0.354613	2062	1064	0.08971
TGM2 -> ITGA9	-0.420985	2062	849	0.02743
TGM2 -> ITGB1	0.0746102	1028	2166	0.007148
TGM2 -> ITGB3	-0.400783	1859	915	0.08518
TGM2 -> TBXA2R	0.0751688	1459	2570	0.01409
THBS1 -> ITGA3	0.230615	1028	1859	0.009553
THBS1 -> ITGA4	-0.414108	2062	915	0.1748
THBS1 -> ITGA6	0.385924	1601	1859	0.07931
THBS1 -> ITGB1	0.467654	1601	1859	0.06098
THBS1 -> ITGB3	0.321145	1459	2062	0.01373
THBS1 -> LRP1	-0.19755	2166	1425	0.1587
THBS2 -> ITGA4	-0.454297	2062	577	0.003623
THBS2 -> ITGB1	0.328497	1028	2166	0.01342
THBS2 -> ITGB3	0.189451	1591	2570	0.0722
THBS2 -> NOTCH4	-0.393564	1859	915	0.01873
TIMP2 -> ITGB1	0.388906	1591	1859	0.05461
TIMP3 -> KDR	-0.384249	2062	915	0.04565
TLN1 -> ITGB3	-0.275319	1859	1466	0.2664
TNC -> EGFR	-0.167517	2062	1425	0.1873
TNC -> ITGA2	-0.433571	1859	783	0.1321
TNC -> ITGA5	-0.212564	1601	1859	0.05995
TNC -> ITGAV	0.400042	2062	1521	0.2325
TNC -> ITGB1	0.343743	1601	1859	0.09844
TNC -> ITGB3	0.237475	1459	2166	0.08999
TNC -> ITGB6	-0.0936225	1591	1859	0.1117
TNC -> NT5E	0.241582	695	1859	0.02571
TNFSF11 -> TNFRSF11B	-0.145372	2166	1148	0.002654
TNFSF12 -> TNFRSF8	-0.36231	1859	1521	0.135
TNFSF13B -> TNFRSF13B	-0.226877	2062	1591	0.09777
TNFSF13B -> TNFRSF17	-0.0725026	2166	1591	0.1006
TNFSF13 -> FAS	-0.102032	2062	1064	0.05621
TNFSF13 -> SDC2	0.16325	1459	2062	0.252
TNFSF13 -> TNFRSF11B	-0.303108	1859	695	0.01495
TNFSF13 -> TNFRSF13B	0.222073	2318	1591	0.03404
TNFSF13 -> TNFRSF14	0.210459	2166	1601	0.1738
TNFSF14 -> TNFRSF14	-0.487972	2062	915	0.07697
TNFSF4 -> TNFRSF4	-0.205838	2062	1521	0.07143
TNFSF8 -> TNFRSF8	-0.392015	2062	577	0.0133
VCAM1 -> ITGA4	-0.407914	2062	584	0.02497
VCAM1 -> ITGA9	-0.352632	2062	849	0.0139
VCAM1 -> ITGAD	-0.371194	2062	506	0.0008984
VCAM1 -> ITGB2	-0.0642442	2166	1591	0.04691
VCAM1 -> ITGB7	-0.461825	2062	506	0.001407
VCAN -> ITGA4	-0.493628	1859	613	0.0372
VCAN -> ITGB1	0.373153	1028	2166	0.01919
VCAN -> SELL	-0.402885	1859	613	0.0255
VCAN -> SELP	-0.416503	2062	584	0.004279
VCAN -> TLR1	-0.157022	2062	1521	0.06613
VEGFC -> FLT4	-0.230745	2062	1302	0.08725
VEGFC -> ITGB1	0.365497	718	1859	0.02056
VEGFC -> LYVE1	0.206939	614	2166	0.001444
VTN -> ITGA8	-0.4176	2062	613	0.02178
VTN -> ITGB3	-0.257253	2062	915	0.05483
VTN -> KDR	-0.241053	2166	849	0.007741
VWF -> ITGB3	-0.421619	2062	718	0.04717
VWF -> SELP	-0.45794	2062	517	0.0003506
VWF -> TNFRSF11B	-0.116043	3282	1148	0.001669
WNT11 -> FZD7	0.238268	1859	1601	0.2775
WNT2 -> FZD1	0.0329394	2062	1466	0.08294
WNT2 -> FZD7	-0.0645986	1859	1601	0.3494
WNT2 -> LRP6	0.0692142	1859	1601	0.06701
WNT5A -> FZD1	-0.225441	2062	1302	0.05437
WNT5A -> FZD4	0.408298	1591	2062	0.3155
WNT5A -> FZD7	-0.00960829	1859	1718	0.32
WNT5A -> ROR2	-0.433764	2062	1521	0.09846
XCL2 -> XCR1	-0.0291538	3282	1064	0.0002059
FYN -> SPN	-0.423225	1859	915	0.05678
TIMP3 -> ADAM17	0.00172863	1459	2570	0.04903
FYN -> THY1	-0.441591	1859	1521	0.2208
LGALS1 -> ITGB1	0.151054	695	2166	0.006093
ST6GAL1 -> CD22	0.179722	2318	1591	0.01193
BST2 -> LILRA4	0.0862369	2166	1521	0.1347
ITGB2 -> THY1	-0.435272	1859	1521	0.1191
CD22 -> PTPRC	-0.484984	2062	613	0.03448
MRC1 -> PTPRC	-0.603592	2062	552	0.0119
DSC2 -> DSG1	0.108516	3282	1459	0.00755
DSC1 -> DSG1	-0.140552	3282	1459	0.01933
DSC3 -> DSG1	0.393909	3282	1466	0.005939
ICAM1 -> SPN	-0.5053	2062	517	0.01829
CEACAM5 -> CEACAM1	-0.363569	2062	517	0.0004597
CEACAM6 -> CEACAM1	-0.393341	2166	552	0.0001325
FCER2 -> CR2	-0.250183	2062	519	0.0132
CD1D -> LILRB2	-0.466154	1859	663	0.06602
CD274 -> CD80	-0.511811	1859	915	0.2002
HLA-F -> LILRB1	-0.202839	2062	1591	0.1618
HLA-F -> LILRB2	-0.0354161	2318	1521	0.04707
WNT2 -> FZD4	-0.326488	2062	1160	0.1565
APOD -> LEPR	-0.0958531	2062	1466	0.2196
B2M -> CD247	-0.628654	1859	915	0.2368
BTLA -> CD247	-0.565388	2062	552	0.002666
CCL13 -> CXCR3	-0.277514	2166	915	0.01212
CCL17 -> CCR4	0.18912	2318	1521	0.03375
CCL17 -> CCR8	-0.057383	2166	1148	0.01234
CCL19 -> CCR10	-0.0440083	2318	1425	0.01174
CCL19 -> CCR7	-0.348662	2062	577	0.01157
CCL19 -> CXCR3	-0.191114	2062	1521	0.03732
CCL21 -> CCR7	-0.347583	1859	613	0.03945
CCL22 -> CCR4	-0.0123469	2318	1160	0.003109
CCL25 -> CCR10	0.105126	NA	1466	0.004559
CCL2 -> CCR10	-0.0815362	2318	1160	0.009013
CCL2 -> CCR4	-0.0582859	2166	1521	0.01384
CCL3 -> CCR3	0.00752673	1160	2062	0.05103
CCL4 -> CCR3	0.0305794	1160	2062	0.04985
CCL4 -> CCR8	-0.328435	2062	1064	0.1436
CCL5 -> CCR4	-0.382744	1859	577	0.008404
CCL5 -> CXCR3	-0.349282	2062	733	0.007822
CCL7 -> CXCR3	-0.347603	2062	663	0.03169
CD40LG -> CD40	-0.447114	1859	915	0.1546
CDH1 -> ERBB3	-0.128916	2062	1058	0.004079
COL1A1 -> DDR2	-0.411002	2062	915	0.02494
COL3A1 -> DDR2	-0.434195	2062	613	0.01723
CSF1 -> CSF1R	-0.491062	1859	584	0.03074
CSF3 -> CSF3R	-0.385115	2062	495	0.003292
CX3CL1 -> CX3CR1	-0.112681	1859	1601	0.1762
CXCL10 -> CCR3	-0.253992	1601	2062	0.1068
CXCL10 -> CXCR3	-0.324664	2062	733	0.01186
CXCL11 -> CCR3	0.306514	1058	2062	0.02979
CXCL11 -> CXCR3	-0.408399	2062	584	0.01297
CXCL12 -> CCR4	-0.174499	2062	1148	0.03722
CXCL12 -> CXCR3	-0.388892	2062	915	0.06263
CXCL13 -> CXCR3	-0.261866	2166	1064	0.01323
CXCL13 -> CXCR5	0.282754	6417	1521	0.007228
CXCL16 -> CXCR6	-0.481603	2062	613	0.07554
CXCL1 -> CXCR1	-0.0887559	1459	2062	0.0498
CXCL2 -> CXCR1	-0.22211	1521	1859	0.1811
CXCL3 -> CXCR1	-0.0975515	1459	1859	0.1727
CXCL5 -> CXCR1	-0.25282	2062	1466	0.2686
CXCL6 -> CXCR1	0.117704	6417	1591	0.1972
CXCL8 -> CXCR1	-0.0848486	1601	1859	0.1688
CXCL9 -> CCR3	-0.102144	1521	2062	0.09814
CXCL9 -> CXCR3	-0.443291	1859	577	0.01571
DHH -> PTCH2	-0.169691	2166	1601	0.0645
EFEMP2 -> AQP1	-0.1674	2062	1160	0.0325
EFEMP2 -> CATSPER1	-0.326849	1859	1160	0.1537
EGF -> ERBB4	-0.358363	2062	1160	0.09244
FN1 -> ROBO4	-0.355489	2062	915	0.01067
GNAI2 -> ADORA1	-0.2065	2062	1302	0.1741
GNAI2 -> CXCR3	-0.494259	2062	613	0.01089
IL16 -> KCNA3	-0.165276	2062	1718	0.02101
IL1A -> IL1RAP	0.25206	517	2166	0.01132
IL1B -> IL1RAP	0.265257	517	1859	0.01402
LTB -> CD40	-0.476425	1859	915	0.1765
MMP7 -> ERBB4	-0.431212	2062	1521	0.05059
NRG2 -> ERBB4	-0.381766	1859	1718	0.3268
PPBP -> CXCR1	0.163004	6417	1601	0.2686
PTN -> ALK	-0.270469	1859	1521	0.08783
SHH -> PTCH2	-0.083416	2318	1601	0.01772
SLIT2 -> ROBO4	-0.357889	2062	525	0.001912
TCN2 -> CNR1	-0.347446	2062	499	0.0007353
TGFB2 -> ENG	-0.314738	2062	1148	0.07328
TGFB3 -> ENG	-0.364328	2166	915	0.005961
TIMP1 -> CD63	-0.171426	1591	2062	0.1146
LILRB4 -> LAIR1	0.0174706	2166	1591	0.1295
CCL18 -> CCR8	-0.0919539	2166	1521	0.0761

## Sheet: Table S3 RFS importance for LRs
Supplementary Table 3. Importance of Each Receptor-Ligand Pair Calculated Using Random Forest Survival
Receptor-Ligand Pairs	raw.importance	rel.importance
CCL13 -> CCR2	0.00485768	1
GNAI2 -> FPR1	0.00439504	0.930097
CCL7 -> CCR2	0.00398381	0.867961
IL1B -> IL1RAP	0.00357258	0.805825
GNAI2 -> EDNRB	0.00286577	0.699029
FN1 -> ROBO4	0.00281437	0.691262
CSF2 -> ITGB1	0.00235173	0.621359
CSF3 -> CSF3R	0.00214612	0.590291
CXCL11 -> CXCR3	0.00206901	0.578641
CCL19 -> CCR10	0.00204331	0.574757
SELPLG -> SELE	0.00186339	0.547573
SELPLG -> SELL	0.00181199	0.539806
CXCL9 -> CXCR3	0.00172203	0.526214
ICAM1 -> IL2RA	0.00149072	0.491262
LAMC2 -> ITGA2	0.00138791	0.475728
SLIT2 -> ROBO4	0.0013108	0.464078
CXCL10 -> CXCR3	0.00129795	0.462136
PLAU -> ITGA3	0.00120799	0.448544
LAMB3 -> ITGA3	0.00119514	0.446602
CCL7 -> CXCR3	0.00118229	0.44466
GNAI2 -> CXCR3	0.00118229	0.44466
TGFB1 -> CAV1	0.00113089	0.436893
LAMB3 -> ITGA2	0.000989526	0.415534
FN1 -> SDC2	0.00091242	0.403883
LAMC2 -> ITGA6	0.00091242	0.403883
CCL2 -> CCR2	0.000835315	0.392233
LYZ -> ITGAL	0.000822464	0.390291
CCL24 -> CCR2	0.00077106	0.382524
VEGFC -> LYVE1	0.000758209	0.380583
ADCYAP1 -> RAMP3	0.000732507	0.376699
CCL13 -> CXCR3	0.000719656	0.374757
CCL8 -> CCR5	0.000681103	0.368932
SLIT2 -> ROBO2	0.000603997	0.357282
TGM2 -> ITGB1	0.000603997	0.357282
THBS1 -> ITGA3	0.000603997	0.357282
FBN1 -> ITGA5	0.000578295	0.353398
PLAU -> ITGA5	0.000565444	0.351456
COL1A2 -> ITGB1	0.000552593	0.349515
L1CAM -> ITGA5	0.00051404	0.343689
LAMB3 -> ITGB1	0.000501189	0.341748
DHH -> BOC	0.000488338	0.339806
CCL17 -> CCR4	0.000488338	0.339806
CCL2 -> CCR4	0.000475487	0.337864
ADAM17 -> ITGA5	0.000436934	0.332039
CCL19 -> CXCR3	0.000398381	0.326214
AGRN -> ITGB1	0.000398381	0.326214
APP -> NCSTN	0.000398381	0.326214
CXCL13 -> CXCR3	0.00038553	0.324272
IL1A -> IL1RAP	0.00038553	0.324272
GNAI2 -> C5AR1	0.000346977	0.318447
TNFSF11 -> TNFRSF11B	0.000346977	0.318447
COL5A1 -> ITGB1	0.000321275	0.314563
IL23A -> IL23R	0.000308424	0.312621
IL16 -> KCNA3	0.000269871	0.306796
TGM2 -> TBXA2R	0.000231318	0.300971
ADAM17 -> ITGB1	0.000218467	0.299029
LAMC1 -> ITGB1	0.000218467	0.299029
FN1 -> ITGB1	0.000192765	0.295146
CCL22 -> CCR4	0.000179914	0.293204
BTLA -> CD247	0.000167063	0.291262
IL36B -> IL36RN	0.000141361	0.287379
ICAM1 -> IL2RG	0.000115659	0.283495
THBS2 -> ITGA4	0.000115659	0.283495
F13A1 -> ITGA9	0.000102808	0.281553
LAMC2 -> ITGA3	0.000102808	0.281553
CCL5 -> CXCR3	8.99569e-05	0.279612
VWF -> TNFRSF11B	7.7106e-05	0.27767
CCL17 -> CCR8	2.5702e-05	0.269903
LAMB1 -> ITGA3	0	0.266019
CCL7 -> CCR5	-2.5702e-05	0.262136
SELPLG -> SELP	-2.5702e-05	0.262136
CCL5 -> CCR4	-3.8553e-05	0.260194
IL16 -> CCR5	-7.7106e-05	0.254369
ADAM9 -> ITGB1	-8.99569e-05	0.252427
COL1A1 -> ITGB1	-8.99569e-05	0.252427
ANGPT1 -> TEK	-0.000102808	0.250485
ICAM2 -> ITGAL	-0.000102808	0.250485
PLAU -> ITGB1	-0.000102808	0.250485
PLAU -> PLAUR	-0.000102808	0.250485
CCL3 -> CCR5	-0.000115659	0.248544
IGF1 -> INSR	-0.000115659	0.248544
INSL3 -> RAMP3	-0.000115659	0.248544
NRTN -> GFRA3	-0.000115659	0.248544
CEACAM5 -> CEACAM1	-0.000115659	0.248544
ICAM3 -> ITGAL	-0.000141361	0.24466
COL4A1 -> ITGA2	-0.000179914	0.238835
RLN2 -> RAMP3	-0.000192765	0.236893
EFEMP2 -> AQP1	-0.000192765	0.236893
CCL11 -> CCR2	-0.000231318	0.231068
IL10 -> SIRPG	-0.000282722	0.223301
COL5A2 -> ITGB1	-0.000295573	0.221359
GNAI2 -> CCR5	-0.000321275	0.217476
IL36A -> IL36RN	-0.000334126	0.215534
IGF2 -> INSR	-0.000346977	0.213592
FABP5 -> RXRA	-0.000359828	0.21165
AREG -> EGFR	-0.000398381	0.205825
ADAM12 -> ITGB1	-0.000411232	0.203883
OLFM2 -> ROBO2	-0.000449785	0.198058
F13A1 -> ITGB1	-0.000488338	0.192233
VCAM1 -> ITGB7	-0.00051404	0.18835
VEGFC -> ITGB1	-0.000526891	0.186408
DSC1 -> DSG1	-0.000539742	0.184466
FN1 -> ITGA5	-0.000552593	0.182524
CALR -> ITGA3	-0.000565444	0.180583
TGFB3 -> ENG	-0.000578295	0.178641
TIMP3 -> ADAM17	-0.000578295	0.178641
CCL2 -> CCR5	-0.000629699	0.170874
APP -> CAV1	-0.000629699	0.170874
CD34 -> SELP	-0.000668252	0.165049
CXCL12 -> CCR4	-0.000693954	0.161165
ICAM1 -> ITGAL	-0.000706805	0.159223
CCL11 -> CCR5	-0.000719656	0.157282
CD34 -> SELL	-0.000719656	0.157282
EDN3 -> EDNRB	-0.000719656	0.157282
SHANK1 -> ABCA1	-0.000719656	0.157282
FN1 -> ITGB6	-0.000732507	0.15534
PNOC -> ADRA2A	-0.000745358	0.153398
CTHRC1 -> FZD6	-0.00077106	0.149515
BTLA -> CD79A	-0.000783911	0.147573
SERPING1 -> SELP	-0.000783911	0.147573
FLT3LG -> FLT3	-0.000822464	0.141748
TGFB1 -> ITGB1	-0.000822464	0.141748
PDGFD -> PDGFRA	-0.000835315	0.139806
COL18A1 -> ITGA5	-0.000848166	0.137864
CCL5 -> CCR5	-0.000886718	0.132039
LGALS1 -> ITGB1	-0.000886718	0.132039
FGF14 -> FGFR2	-0.000925271	0.126214
VWF -> SELP	-0.000925271	0.126214
DSC2 -> DSG1	-0.000925271	0.126214
FN1 -> ITGA2	-0.000925271	0.126214
IL36G -> IL36RN	-0.000938122	0.124272
CCL14 -> CCR5	-0.000950973	0.12233
CCL19 -> CCR7	-0.000963824	0.120388
IL12A -> IL12RB1	-0.00110519	0.0990291
SLIT2 -> DCC	-0.00113089	0.0951456
SELPLG -> ESAM	-0.00114374	0.0932039
HLA -> B -> CD3D	-0.00116944	0.0893204
TGFB1 -> ITGB6	-0.00116944	0.0893204
IL10 -> IL10RA	-0.00118229	0.0873786
COL1A1 -> ITGA5	-0.0012594	0.0757282
CXCL13 -> CXCR5	-0.0013108	0.0679612
DSC3 -> DSG1	-0.00137506	0.0582524
EFEMP2 -> LINGO1	-0.00138791	0.0563107
SPINT1 -> ST14	-0.00141361	0.0524272
CCL21 -> CCR7	-0.00163208	0.0194175
XCL2 -> XCR1	-0.00164493	0.0174757
THBS2 -> NOTCH4	-0.00165778	0.015534
GNAI2 -> S1PR1	-0.00169633	0.00970874
CXCL13 -> HTR2A	-0.00170918	0.00776699
LAMA3 -> ITGA3	-0.00176059	0

## Sheet: Table S4.Clininfo for TCGA-HNSC
Supplementary Table 4. Clinical Characteristics of High and Low risk Groups in TCGA-HNSC-HPVn
	High risk	Low risk	p
n	129	266
Gender = MALE (%)	92 (71.3)	190 (71.4)	1
Diagnosis_Age (mean (SD))	59.64 (12.01)	62.50 (12.12)	0.028
Alcohol_History = YES (%)	88 (70.4)	169 (65.0)	0.348
Smoking_History (%)			0.506
Current reformed smoker for > 15 years	16 (12.8)	45 (17.2)
Current reformed smoker for <= 15 years	38 (30.4)	65 (24.8)
Current reformed smoker, duration not specified	0 ( 0.0)	2 ( 0.8)
Current smoker	44 (35.2)	99 (37.8)
Lifelong Non-smoker	27 (21.6)	51 (19.5)
ALI = YES (%)	36 (38.3)	60 (32.1)	0.367
PNI = YES (%)	58 (59.2)	81 (42.9)	0.012
Pathological_T_stage (%)			0.279
T1	8 ( 7.1)	28 (11.3)
T2	27 (23.9)	72 (29.1)
T3	27 (23.9)	58 (23.5)
T4	51 (45.1)	89 (36.0)
Pathological_N_stage (%)			0.007
N0	32 (31.1)	108 (47.2)
N1	15 (14.6)	41 (17.9)
N2	53 (51.5)	78 (34.1)
N3	3 ( 2.9)	2 ( 0.9)
AJCC_stage (%)			0.249
Stage I	3 ( 2.4)	12 ( 4.7)
Stage II	21 (16.8)	52 (20.3)
Stage III	25 (20.0)	63 (24.6)
Stage IV	76 (60.8)	129 (50.4)
Grade (%)			0.054
G1	10 ( 7.8)	46 (17.4)
G2	84 (65.1)	155 (58.7)
G3	31 (24.0)	58 (22.0)
G4	0 ( 0.0)	2 ( 0.8)
GX	4 ( 3.1)	3 ( 1.1)
Resection_margin (%)			0.291
Close	10 ( 8.4)	28 (11.5)
Negative	92 (77.3)	193 (79.1)
Positive	17 (14.3)	23 ( 9.4)
Radiation_Therapy = Yes (%)	66 (64.7)	144 (61.8)	0.702

## Sheet: Table S5 DEGs
Supplementary Table 5. Differential Gene Analysis Between High-Risk and Low-Risk Groups
Genes	logFC	logCPM	PValue	FDR
SCGB2A2	-9.55268	3.34407	3.8102e-25	3.11224e-22
DEFA5	-7.41124	1.72281	5.26128e-13	3.0057e-11
DEFA6	-6.76985	0.0252857	2.53804e-14	2.06373e-12
KRT28	-6.60666	-0.800908	4.39261e-16	5.2275e-14
KRT38	-6.29076	0.895064	1.4349e-26	1.35711e-23
DCD	-6.17957	-2.04677	1.6828e-16	2.17553e-14
CRYGD	-5.92524	-2.80744	5.87245e-17	8.79399e-15
UCN3	-5.90172	-1.04979	6.53751e-18	1.29098e-15
TRIM48	-5.85406	-1.57825	6.54289e-14	4.79901e-12
MUC6	-5.81544	1.99555	1.62885e-33	4.87839e-30
CSN3	-5.13162	-0.195171	1.59712e-15	1.69824e-13
FEZF2	-4.9615	-2.68461	2.19175e-14	1.81058e-12
SCGB1D2	-4.89423	-1.73385	2.71284e-16	3.3854e-14
SCGB2A1	-4.86664	0.379783	5.62167e-21	1.83675e-18
TRH	-4.79399	-1.03759	1.67554e-22	8.36372e-20
PRH2	-4.76958	3.13136	5.40924e-17	8.23764e-15
FGF3	-4.44745	0.100804	2.45771e-10	6.78419e-09
DLK1	-4.2844	2.08407	3.16302e-15	3.12305e-13
PTH	-4.2292	-3.73142	4.40649e-13	2.60476e-11
OBP2B	-4.14256	-1.88706	2.51225e-17	4.06713e-15
NPHS2	-4.11163	-3.55595	1.72852e-14	1.47912e-12
ADGRG7	-4.08047	-0.124677	9.73194e-17	1.37703e-14
FGF20	-4.07948	-2.31535	1.42081e-13	9.42139e-12
SPATA31D3	-4.07844	-3.97073	1.64819e-10	4.79256e-09
DRGX	-4.07262	-1.53468	1.20629e-24	9.03207e-22
MRGPRX1	-3.92938	-3.39079	5.07955e-14	3.86778e-12
INSM1	-3.90459	-0.121829	6.65491e-28	7.47429e-25
SEZ6	-3.90181	-0.547338	9.03116e-22	3.77419e-19
ITLN1	-3.90126	-1.19828	7.32584e-22	3.21086e-19
SOX14	-3.78784	-0.807243	2.28898e-09	4.81651e-08
ADAD1	-3.70493	-3.71993	5.8086e-11	1.91524e-09
IL17REL	-3.67722	-0.236222	2.40164e-28	2.87716e-25
WIF1	-3.65534	2.97866	1.69117e-14	1.45506e-12
MORC1	-3.61375	-2.8112	9.53955e-12	3.74292e-10
CD8B2	-3.5823	-1.2496	9.2749e-19	2.16454e-16
PCSK2	-3.57694	0.267017	6.1085e-16	7.12791e-14
SPIB	-3.54734	2.36829	3.71562e-34	1.33539e-30
FGF4	-3.49575	-2.12826	2.2061e-10	6.21374e-09
NEUROD2	-3.44259	-0.510164	2.44236e-22	1.15498e-19
HEPACAM	-3.43121	-2.42075	1.14342e-15	1.27623e-13
C12orf40	-3.40694	-2.74673	1.76175e-13	1.1388e-11
SMR3B	-3.37891	0.601139	4.27212e-06	3.30052e-05
NPPC	-3.37461	0.455118	3.3467e-22	1.54206e-19
KRT20	-3.37242	-0.512225	8.50231e-15	7.71649e-13
INSL6	-3.35303	-3.02927	1.45307e-15	1.57299e-13
KRT36	-3.34809	-0.578974	2.19143e-24	1.51462e-21
GHRH	-3.26092	-3.34021	2.25283e-13	1.39118e-11
OR1N2	-3.2427	-3.75597	9.3012e-10	2.17612e-08
TBATA	-3.17022	-2.64514	7.70297e-17	1.12538e-14
AMBN	-3.13883	-3.34215	3.06692e-09	6.18945e-08
CNMD	-3.0756	-2.46788	2.33261e-12	1.09444e-10
UGT1A8	-3.07241	0.21237	6.8666e-11	2.23538e-09
TAC3	-3.05561	-1.3501	3.97722e-14	3.12099e-12
XKR4	-3.01483	-0.81858	1.74752e-20	5.32254e-18
LGALS4	-3.0103	0.448719	2.94205e-25	2.51755e-22
LHFPL4	-3.00044	-1.2274	9.56287e-15	8.54949e-13
TRIM49B	-2.99776	-3.79382	1.57572e-10	4.63431e-09
DCT	-2.97131	-0.488429	2.12961e-13	1.33808e-11
ASCL4	-2.95571	-1.98127	8.91104e-15	8.00657e-13
MAGEB4	-2.94468	-4.24492	8.49798e-09	1.50898e-07
KRT76	-2.94017	2.30918	6.16683e-16	7.14955e-14
PRB3	-2.93334	1.60943	4.11173e-16	4.92585e-14
MS4A12	-2.92656	-3.73919	2.15845e-08	3.38864e-07
PRH1	-2.91501	-0.199493	2.56303e-23	1.47495e-20
HTN3	-2.89412	-0.802817	4.35194e-06	3.35354e-05
MOS	-2.85305	-4.27434	4.04697e-08	5.75349e-07
PRR4	-2.85197	3.54807	1.52024e-15	1.62612e-13
LIM2	-2.84371	-0.956973	4.06159e-12	1.78889e-10
CPLX2	-2.83999	1.59151	1.55384e-07	1.86274e-06
NTS	-2.83375	6.29603	3.2519e-10	8.63171e-09
CRABP1	-2.81175	1.90257	2.887e-21	9.60896e-19
PAX1	-2.80671	1.94315	1.12669e-16	1.52552e-14
KRT3	-2.80189	2.55355	2.42095e-18	5.11818e-16
TYR	-2.75957	-2.99016	1.57086e-10	4.62761e-09
COL9A1	-2.73665	-1.71695	3.06325e-19	7.64537e-17
GRM1	-2.72492	-1.69836	2.28585e-18	4.89008e-16
AC100868.1	-2.71857	-4.26937	2.30848e-08	3.57872e-07
KRTAP3-1	-2.70678	-2.46008	1.30283e-10	3.93476e-09
SMCP	-2.70169	-1.3659	5.46266e-11	1.81114e-09
LCN15	-2.68624	-3.01125	1.95224e-10	5.60411e-09
BPIFB6	-2.68522	-3.23574	2.2948e-07	2.6266e-06
GABRA1	-2.66918	-3.8931	9.11816e-10	2.13629e-08
SPINK9	-2.64516	-2.47547	8.0972e-17	1.16405e-14
NFE4	-2.63774	-1.01174	3.80385e-12	1.69925e-10
LCE3C	-2.62878	1.36201	3.61707e-07	3.91528e-06
TDGF1	-2.61797	-2.38622	3.96999e-15	3.87722e-13
GP2	-2.6139	0.808232	1.78996e-06	1.5752e-05
LIN28A	-2.61371	-3.09312	5.90499e-12	2.47927e-10
XKR7	-2.58493	-2.06779	4.91447e-12	2.11247e-10
PLAAT5	-2.58064	-0.68622	5.29826e-19	1.26946e-16
AMER3	-2.57075	-3.57608	5.92875e-12	2.48344e-10
MS4A1	-2.56342	1.6457	8.03641e-21	2.53358e-18
CST5	-2.55877	-3.64785	1.94017e-08	3.0991e-07
GYS2	-2.5548	-1.77541	2.81166e-15	2.79146e-13
LRRTM1	-2.54943	-3.13476	2.74108e-12	1.25337e-10
PRSS33	-2.5143	-2.92	1.70905e-12	8.40614e-11
GSTM5	-2.51295	1.80618	8.45394e-22	3.61708e-19
DMRTB1	-2.51276	-4.06789	1.2288e-07	1.5292e-06
ALPI	-2.51097	-4.08508	1.83294e-07	2.15987e-06
FRMD1	-2.51023	-1.91981	5.70706e-15	5.36942e-13
SCG3	-2.50426	-1.26317	6.7221e-16	7.74334e-14
PCP4	-2.50115	0.306185	4.53583e-06	3.47438e-05
CDH7	-2.49366	-3.31552	1.69473e-11	6.21517e-10
GSG1L	-2.4807	-1.92965	5.42083e-15	5.15409e-13
DPEP3	-2.46403	-1.87618	1.46563e-15	1.57709e-13
C10orf126	-2.46064	-4.20612	1.40175e-08	2.34758e-07
DPP10	-2.45963	-1.55009	1.94952e-08	3.10634e-07
DEFB4B	-2.45589	-0.816331	9.89216e-08	1.27519e-06
MT4	-2.45452	-1.68449	3.70364e-07	3.99008e-06
OTOR	-2.44609	-4.16525	1.37953e-06	1.2552e-05
FCER2	-2.43792	-1.02677	1.21622e-17	2.16391e-15
CNDP1	-2.43034	-2.11076	1.03504e-16	1.44183e-14
PAK5	-2.42479	-0.405426	9.36726e-11	2.91228e-09
SLC22A9	-2.42436	-3.24282	9.01804e-13	4.75232e-11
ACTL6B	-2.42289	-2.90699	2.15179e-12	1.01757e-10
DDX25	-2.41496	-2.52011	1.14445e-17	2.05658e-15
PCDH8	-2.41003	-1.72288	4.3326e-10	1.10279e-08
KRT2	-2.40612	3.98608	2.16487e-10	6.12641e-09
TFF3	-2.38869	4.00444	6.01831e-13	3.35867e-11
LIX1	-2.38803	-2.40789	1.37669e-15	1.50575e-13
SERPINI2	-2.38624	-2.64979	8.75908e-11	2.76141e-09
DMRTC2	-2.38477	-3.02028	5.50429e-08	7.59111e-07
CALHM1	-2.3826	-0.577513	1.42937e-12	7.21511e-11
MPPED1	-2.37881	0.908079	4.20192e-12	1.83854e-10
SLC9A4	-2.37818	0.282012	1.11496e-13	7.61819e-12
NOBOX	-2.37695	0.748666	4.12902e-05	0.000230645
MGAM2	-2.37569	-1.56891	1.43152e-11	5.32595e-10
LHFPL3	-2.37397	-3.48353	9.35104e-11	2.91227e-09
P2RX3	-2.37373	-3.24871	8.21875e-12	3.32637e-10
KCNA2	-2.37305	-1.6886	2.02997e-16	2.56892e-14
CYP1A1	-2.37244	0.622645	5.06193e-10	1.26689e-08
CEACAM16	-2.36996	-2.16791	1.6568e-14	1.43829e-12
LCN12	-2.36967	-1.2169	2.84325e-21	9.60896e-19
DIPK1C	-2.34443	-0.193372	1.09865e-12	5.70601e-11
CLDN3	-2.3388	1.65949	1.9717e-12	9.47364e-11
LCE3B	-2.33681	-4.09638	1.42185e-07	1.7264e-06
SORCS3	-2.33672	-2.90976	1.05743e-10	3.24822e-09
TMEM271	-2.33389	-3.44334	1.07149e-09	2.45984e-08
ENPP6	-2.32843	-0.405092	3.4112e-19	8.39716e-17
GRIA4	-2.31681	-2.36316	8.85757e-13	4.68149e-11
NOL4	-2.31464	-3.11037	7.04514e-10	1.69253e-08
KEL	-2.31423	-0.631621	3.30956e-18	6.83595e-16
IGHD	-2.29594	4.33893	3.9981e-12	1.76525e-10
SYT10	-2.29268	-3.11105	7.42912e-09	1.34653e-07
HRNR	-2.29221	1.54388	1.09845e-16	1.5068e-14
TNMD	-2.29158	-3.46142	2.49187e-08	3.81422e-07
FAM153B	-2.28533	-1.53379	2.20957e-12	1.04215e-10
PAH	-2.27657	-1.30907	2.99832e-09	6.06072e-08
JAML	-2.27533	4.70817	2.62651e-23	1.47495e-20
ADAMTS19	-2.27295	-2.82244	4.20534e-09	8.16091e-08
CHRM1	-2.26668	-1.49242	1.10313e-11	4.26308e-10
GAL3ST3	-2.26147	-3.10115	6.50981e-07	6.57567e-06
CACNG2	-2.25954	-3.47966	1.20868e-11	4.59196e-10
DYNAP	-2.25308	1.22973	1.56948e-08	2.58748e-07
NOTUM	-2.25196	2.5445	3.41818e-20	1.00696e-17
AQP2	-2.24872	-3.12305	7.94157e-10	1.88272e-08
KLHDC8A	-2.2474	0.993186	1.23391e-21	5.03939e-19
ARG1	-2.24405	2.04893	7.77319e-13	4.18216e-11
APOC3	-2.22701	-3.34713	5.565e-06	4.13578e-05
AIRE	-2.22676	-2.61714	6.64505e-18	1.29795e-15
FOXB2	-2.22505	-4.27481	1.77249e-06	1.56136e-05
CNTN2	-2.21908	-1.03146	1.27308e-14	1.12696e-12
C6orf58	-2.21683	2.0591	3.25793e-08	4.78309e-07
HS3ST5	-2.20316	-0.378891	4.04754e-09	7.91451e-08
PTPRT	-2.2012	0.308505	1.17901e-11	4.51745e-10
COL26A1	-2.1859	0.977443	1.12907e-16	1.52552e-14
IZUMO2	-2.18167	-3.6803	1.81325e-09	3.93052e-08
FXYD2	-2.17415	0.375992	2.18396e-14	1.81058e-12
KRTAP13-2	-2.1732	-3.38731	1.34596e-06	1.23026e-05
PLA2G2D	-2.17182	0.947809	2.16979e-17	3.61028e-15
SLC2A2	-2.17087	-4.02986	9.65664e-08	1.24842e-06
FGFBP2	-2.16052	4.12019	6.60561e-09	1.21125e-07
BPIFB2	-2.15745	5.30985	0.000194516	0.000876491
MYOC	-2.15381	-2.06965	1.32966e-08	2.24147e-07
BLK	-2.15199	0.220917	2.53222e-21	9.10081e-19
IGHV3OR16-9	-2.15018	-1.11717	6.72259e-12	2.77712e-10
DLEC1	-2.14881	0.322885	7.24298e-18	1.39953e-15
C1QL2	-2.14453	-3.37798	1.21847e-07	1.5216e-06
MATN4	-2.11978	-0.499839	1.26676e-16	1.6738e-14
FCRL1	-2.11568	-1.86571	8.66165e-16	9.78929e-14
SPINK7	-2.10373	4.95823	5.08515e-10	1.27093e-08
GRIK3	-2.10102	-1.55198	6.05905e-15	5.64151e-13
TTR	-2.09476	-3.75464	5.3326e-09	1.00658e-07
DBX1	-2.09205	-3.52268	3.77951e-06	2.96843e-05
ZFR2	-2.08466	-0.842805	1.66251e-10	4.82386e-09
KCNH5	-2.07609	-1.61819	2.86464e-09	5.83646e-08
MUC22	-2.07608	0.0458656	3.9157e-08	5.59341e-07
FETUB	-2.07008	2.71857	4.94285e-12	2.11484e-10
ZG16B	-2.06359	4.6309	7.0296e-10	1.69106e-08
STATH	-2.05826	2.96285	2.33097e-05	0.000142475
GSTA3	-2.0576	-1.49508	6.82871e-10	1.65827e-08
CALN1	-2.05623	-0.631205	1.18669e-11	4.53721e-10
APOA4	-2.05338	-2.99649	0.000212223	0.000944208
PENK	-2.05206	0.7745	5.48981e-14	4.1105e-12
UPK1A	-2.04841	0.996618	3.65334e-11	1.26251e-09
BPIFA2	-2.04584	-2.58754	2.48919e-05	0.000150913
STAC2	-2.04427	0.68863	7.75847e-13	4.18216e-11
LCE1D	-2.04165	-1.70007	2.93562e-06	2.40452e-05
SLC6A4	-2.03381	0.14609	2.93739e-17	4.71294e-15
SLC27A6	-2.03341	-0.775178	1.37309e-13	9.13867e-12
KIF25	-2.03199	-1.99029	3.38344e-16	4.10813e-14
PRAC2	-2.02572	-1.78683	1.30793e-06	1.201e-05
CASR	-2.02548	-3.0199	2.34509e-13	1.44319e-11
LCE2A	-2.02488	0.718542	3.43159e-07	3.73732e-06
GPHA2	-2.01971	-3.3572	1.1905e-11	4.54211e-10
LRRC3B	-2.01432	-3.60061	4.07661e-08	5.79104e-07
TUNAR	-2.01384	-3.75384	3.10979e-07	3.44107e-06
TRIM49	-2.01292	-3.93563	6.91735e-07	6.92506e-06
SOX8	-2.0086	0.405909	2.8875e-21	9.60896e-19
KCNJ18	-2.00717	0.512516	3.23537e-11	1.12893e-09
ACSM2B	-2.00307	-3.85375	2.15796e-09	4.58918e-08
SHISA8	-1.999	-1.85716	2.05385e-13	1.29501e-11
FRG2B	-1.99825	-3.93901	3.2509e-08	4.77852e-07
PRB2	-1.99491	-1.40264	1.85007e-07	2.17435e-06
CD19	-1.99112	0.528491	1.56902e-19	4.0279e-17
ARHGDIG	-1.98351	-1.25276	1.09067e-11	4.22398e-10
BEST2	-1.98062	0.0996366	1.15111e-12	5.91011e-11
P2RX2	-1.97413	-2.53849	1.27119e-10	3.86078e-09
FAM153A	-1.97365	-1.50801	1.70629e-12	8.40614e-11
CA4	-1.97246	-2.33316	1.9867e-11	7.16889e-10
ZMAT4	-1.97198	-3.18205	7.45253e-10	1.77615e-08
FAM216B	-1.97007	-1.92776	1.43255e-07	1.73586e-06
LYPD4	-1.96931	-3.16692	1.69445e-07	2.01251e-06
GAD2	-1.96798	-4.15841	4.11809e-09	8.03497e-08
LCE2D	-1.96685	-0.057367	3.17702e-07	3.50037e-06
KRT85	-1.96321	-1.77882	3.38846e-10	8.95449e-09
IGKV1D-33	-1.95642	-2.20921	2.76157e-08	4.16671e-07
KCNB2	-1.95602	-1.79775	2.68868e-10	7.34278e-09
IGLL1	-1.95366	-2.2643	9.08308e-11	2.85355e-09
SELENOV	-1.95252	-3.39812	3.06188e-07	3.39433e-06
ACER1	-1.95214	0.917439	4.14306e-13	2.47345e-11
NPW	-1.94725	1.58744	1.38217e-14	1.21159e-12
LMAN1L	-1.94697	-3.15812	1.28364e-07	1.58428e-06
NKX2-3	-1.94571	-0.431656	1.60508e-10	4.6976e-09
COL19A1	-1.94328	-0.707502	1.8088e-10	5.22574e-09
PIP	-1.94123	0.998951	0.000141012	0.000666314
TGM7	-1.9403	-2.1054	1.11071e-09	2.53838e-08
SLC22A11	-1.92866	-1.72741	2.04653e-12	9.75496e-11
MGAT3	-1.92232	2.6469	2.07073e-21	7.91724e-19
MARCHF11	-1.92194	-4.01177	1.95401e-06	1.69304e-05
SERPINB12	-1.92155	1.09868	1.4828e-10	4.38256e-09
TGM6	-1.91503	-1.01342	2.22024e-09	4.68284e-08
NRXN1	-1.90917	-0.35706	1.28375e-11	4.83628e-10
TNFRSF13B	-1.90491	-1.09005	6.11277e-17	9.07823e-15
NIBAN3	-1.90394	-0.788399	9.6819e-23	4.97097e-20
AMER2	-1.89505	-3.05264	6.29385e-09	1.1612e-07
PRR23C	-1.89408	-4.27438	3.36263e-06	2.6928e-05
SPATA21	-1.8896	-1.57227	3.21109e-07	3.53575e-06
SEZ6L	-1.88915	-0.352471	1.2741e-10	3.86098e-09
MAEL	-1.8854	-1.58609	8.79552e-07	8.51069e-06
C20orf85	-1.88535	-1.81342	8.15751e-05	0.00041645
IGKV1-33	-1.88294	-1.18376	4.13008e-09	8.04782e-08
NKX6-3	-1.88089	-1.97781	6.67783e-05	0.00035129
APOBEC4	-1.88069	-3.67816	1.2995e-05	8.60599e-05
CFAP65	-1.87913	-2.40209	5.76623e-09	1.07266e-07
CLDN10	-1.87129	1.72658	1.88266e-08	3.01603e-07
CYP2A7	-1.87112	-3.86558	1.04128e-07	1.3318e-06
TGM3	-1.86951	7.94474	1.83084e-08	2.94541e-07
IZUMO1R	-1.86899	-4.12501	4.82928e-08	6.7273e-07
LPO	-1.86728	-0.182485	1.65171e-08	2.70566e-07
GSTA2	-1.8666	-2.15692	1.00015e-05	6.8624e-05
SPIC	-1.86595	-3.76158	2.68814e-09	5.53966e-08
TTPA	-1.85839	-3.01904	4.02998e-08	5.73907e-07
CR2	-1.85453	0.285657	9.35336e-10	2.1772e-08
FCAMR	-1.85317	-2.55595	1.61367e-10	4.71506e-09
UGT3A1	-1.8529	-2.80609	2.28416e-05	0.000139899
SCGB3A2	-1.85235	-1.13934	2.75366e-09	5.64877e-08
AC136428.1	-1.84915	-1.34302	6.04685e-09	1.12023e-07
IGKV2-40	-1.84635	-4.0767	2.00689e-07	2.3312e-06
FABP4	-1.84417	8.10771	2.14834e-06	1.83227e-05
SLITRK1	-1.84066	-2.13305	0.000116694	0.00056968
SLC7A3	-1.8348	-3.58629	6.20663e-09	1.14746e-07
HMX2	-1.83028	-2.07919	6.88995e-07	6.91304e-06
CA10	-1.829	-3.26745	3.35073e-08	4.9033e-07
C1orf87	-1.82762	-3.39842	2.14021e-05	0.000132072
ETNPPL	-1.82407	-3.47292	8.12753e-08	1.06374e-06
PYDC1	-1.82065	-0.930137	4.24358e-09	8.19968e-08
AZGP1	-1.81483	4.44842	4.14881e-10	1.06658e-08
CCL19	-1.81412	3.58163	1.94236e-15	1.99453e-13
AICDA	-1.81221	-2.61159	1.11014e-12	5.73252e-11
B3GALT5	-1.81081	1.77872	4.17996e-10	1.07e-08
LCE2C	-1.8078	0.648431	1.86604e-06	1.6278e-05
APOA2	-1.80674	-2.52019	4.54394e-06	3.47911e-05
PHOX2A	-1.8002	-3.52155	8.83127e-05	0.000447036
TAFA1	-1.79798	-3.00859	4.91053e-09	9.38746e-08
PDCL2	-1.79736	-2.97206	6.25922e-08	8.50175e-07
DSG4	-1.79733	0.432166	2.33202e-11	8.3313e-10
COL6A5	-1.79624	-0.597229	5.43095e-14	4.08344e-12
LY6G6F-LY6G6D	-1.79427	-3.46913	3.44186e-10	9.05566e-09
FRG2C	-1.79253	-3.33525	7.46317e-08	9.87579e-07
CRISP3	-1.7921	2.98665	2.05011e-06	1.76524e-05
KCNJ10	-1.79193	-1.02922	1.30648e-17	2.30171e-15
ABCC8	-1.78641	-2.69601	1.35025e-08	2.2719e-07
LY6G6D	-1.7857	-3.8205	4.24283e-09	8.19968e-08
C1QTNF4	-1.78019	-2.2127	1.6338e-15	1.72703e-13
CPNE6	-1.77876	-2.66987	1.37301e-07	1.67616e-06
SYCE1	-1.77747	-3.20112	1.57133e-09	3.48173e-08
ACSM2A	-1.7726	-3.81488	1.01558e-08	1.77184e-07
SIAH3	-1.7711	-2.98632	1.09245e-10	3.35005e-09
TCL1A	-1.77088	0.0587975	3.97406e-12	1.7633e-10
AADACL2	-1.77019	0.77571	7.8423e-08	1.03243e-06
CYP4F8	-1.76871	-3.43105	8.85169e-12	3.54265e-10
CRISP2	-1.76799	-3.12076	6.7463e-05	0.000354581
SRARP	-1.7665	-1.59128	5.71307e-06	4.23028e-05
LRRC55	-1.76647	0.747112	6.0077e-14	4.46109e-12
NCAN	-1.76562	-2.32389	8.75388e-11	2.76141e-09
FOXJ1	-1.76351	1.33053	4.11883e-07	4.36669e-06
ODAM	-1.76048	3.60873	0.00106056	0.00369275
BRINP2	-1.75653	-2.43309	3.95765e-08	5.64436e-07
PPP1R1B	-1.75512	2.67335	7.84217e-08	1.03243e-06
CCER2	-1.75461	-2.5177	1.09013e-13	7.47699e-12
CRB2	-1.75075	-0.377956	7.95422e-11	2.54337e-09
EDN3	-1.75072	-1.62578	4.40852e-08	6.19884e-07
JCHAIN	-1.74816	6.6512	5.22405e-14	3.94438e-12
ALDH1A1	-1.74145	6.02235	1.73333e-11	6.33087e-10
KCNQ2	-1.74043	-0.822574	9.11896e-07	8.78648e-06
UPB1	-1.7392	-1.04741	5.26875e-13	3.0057e-11
NPHS1	-1.73836	-2.39998	1.40645e-09	3.13961e-08
MUC5B	-1.73392	6.83332	6.51058e-05	0.000343296
GALNTL5	-1.73188	-4.14463	3.10232e-06	2.52028e-05
TMPRSS11B	-1.72322	3.05427	7.26186e-07	7.21369e-06
CCKAR	-1.71974	-1.57302	1.20055e-07	1.50551e-06
GNG8	-1.71359	-1.72994	1.77483e-14	1.51155e-12
OTOP1	-1.71085	-2.61819	3.55907e-06	2.82619e-05
PRR36	-1.70627	1.04624	7.6677e-18	1.46584e-15
PLG	-1.70118	-3.76321	4.08943e-07	4.34578e-06
CRNN	-1.70098	7.37535	4.50661e-06	3.45641e-05
PKHD1L1	-1.69951	-1.62792	1.25522e-14	1.11665e-12
CYP26A1	-1.69927	2.61564	2.44926e-06	2.0519e-05
FAM9B	-1.69641	-4.19776	1.29014e-06	1.18709e-05
HIF3A	-1.69418	0.724605	1.64544e-09	3.60154e-08
KLK14	-1.69406	5.10714	3.44661e-09	6.82861e-08
HTN1	-1.68943	-2.31061	0.000624427	0.00235685
GPR12	-1.68903	-3.23462	6.34787e-07	6.43017e-06
CIDEA	-1.68731	0.200896	9.02553e-10	2.11735e-08
DNAI1	-1.68729	-2.54632	1.93115e-07	2.2556e-06
COLEC11	-1.68567	0.917938	8.76135e-15	7.91163e-13
SP7	-1.67985	-2.97537	5.768e-10	1.42182e-08
MT3	-1.67327	-1.4271	2.47803e-08	3.80601e-07
ERICH3	-1.67185	-1.74316	1.77691e-07	2.0966e-06
OLIG1	-1.66786	-2.32449	6.2477e-08	8.49253e-07
AC008878.3	-1.66507	-4.09192	2.19387e-08	3.43115e-07
BPIFB1	-1.6646	6.7012	0.000519989	0.00202343
GSTA1	-1.66178	3.87561	5.3631e-05	0.00028898
DCAF12L2	-1.65844	-2.52873	7.70931e-09	1.38953e-07
TEKT4	-1.65597	-2.17243	1.44055e-10	4.27878e-09
SPAG6	-1.65414	-1.72812	3.25216e-08	4.77852e-07
DNMT3L	-1.65359	-4.103	2.76807e-07	3.12648e-06
PSORS1C2	-1.6535	2.7133	1.33354e-10	4.00061e-09
RGR	-1.65174	-4.27249	7.32386e-07	7.26323e-06
FGF17	-1.65012	-2.56256	2.06362e-09	4.40943e-08
CELF3	-1.64938	-3.29896	3.39333e-07	3.69884e-06
GLYATL2	-1.64823	0.596278	1.80365e-08	2.91268e-07
LCE2B	-1.64722	0.796104	8.80991e-05	0.000446319
SYNPR	-1.64682	-4.06452	4.56576e-07	4.78127e-06
IL36A	-1.64677	2.95108	2.59677e-07	2.94968e-06
LTF	-1.64067	7.04172	8.08076e-06	5.72374e-05
HPN	-1.63858	0.764288	2.83328e-08	4.25702e-07
ENDOU	-1.63756	3.38315	7.79696e-11	2.50199e-09
CNPY1	-1.63652	-2.95401	1.52917e-07	1.83685e-06
AFF3	-1.63562	0.437547	2.80041e-18	5.85156e-16
LRRC31	-1.63284	-3.06511	8.19292e-06	5.79177e-05
NRSN1	-1.63098	-3.3069	3.39383e-05	0.000196163
CYP2A6	-1.63078	-2.33418	4.93488e-07	5.10829e-06
KPRP	-1.62892	4.30127	1.0237e-08	1.78255e-07
LY6H	-1.62848	-0.620373	3.99384e-10	1.03414e-08
LRRC26	-1.62826	-2.15721	5.23151e-06	3.92877e-05
TEDDM1	-1.62692	-3.97251	7.00405e-14	5.07512e-12
SNTG1	-1.62644	-4.17224	1.11088e-07	1.40978e-06
ARMC3	-1.6258	-2.28784	1.63694e-06	1.4584e-05
PRR27	-1.62291	-3.57003	0.000134489	0.000640714
SIGLEC11	-1.6201	-0.758439	1.05998e-09	2.44204e-08
RPTN	-1.61702	4.7476	4.61278e-08	6.45072e-07
PRODH2	-1.61283	-4.22761	2.28388e-06	1.93045e-05
KRTAP3-2	-1.61106	-3.58322	0.00014323	0.000674665
GRIN2B	-1.6072	-2.9188	1.05213e-10	3.23748e-09
SLC18A1	-1.60577	-3.28648	7.84373e-11	2.51251e-09
FRRS1L	-1.60313	-1.40531	8.94294e-07	8.64003e-06
LCE6A	-1.60204	-0.320457	7.11366e-05	0.000371282
C14orf180	-1.59801	-4.26997	7.59289e-05	0.000391856
UNC5D	-1.59678	-2.82121	1.84767e-07	2.17429e-06
AQP5	-1.59478	2.73163	8.57468e-07	8.31554e-06
NRG3	-1.59094	-3.11166	9.32449e-10	2.17612e-08
RORB	-1.5849	0.842579	2.92112e-10	7.85816e-09
TMEFF2	-1.58205	-2.46874	2.68103e-06	2.22122e-05
PRAMEF12	-1.58182	-4.04845	0.000617189	0.00233591
PLA2G2A	-1.5815	3.83105	3.14466e-07	3.47323e-06
JAKMIP2	-1.57996	1.68104	1.82675e-11	6.63166e-10
FMR1NB	-1.57791	-4.10242	6.49707e-05	0.000342683
CD79A	-1.57741	3.54373	2.49235e-12	1.15432e-10
IGHV3-72	-1.57649	1.4838	5.62371e-09	1.0505e-07
SPANXN5	-1.57604	-3.95376	1.16766e-05	7.8764e-05
HLF	-1.57468	2.80384	8.71686e-17	1.24319e-14
KIAA2012	-1.57348	-3.0687	4.36336e-10	1.10905e-08
MAATS1	-1.57326	-0.975844	4.0589e-10	1.04797e-08
CXCR5	-1.57097	-2.60579	5.96935e-12	2.49463e-10
ELF5	-1.56936	1.87018	1.56535e-08	2.58304e-07
TBX5	-1.56096	-0.579052	8.5891e-06	6.01739e-05
UCP1	-1.56082	-3.12493	1.55907e-08	2.57504e-07
RP11-723O4.6	-1.55729	-0.0668881	1.32856e-19	3.5109e-17
SLC13A2	-1.55674	-1.20081	2.07468e-08	3.27898e-07
IGKV2D-29	-1.55635	2.22163	3.27211e-07	3.58755e-06
REG1A	-1.55618	-2.6348	4.23452e-05	0.000235586
HS3ST6	-1.55367	1.02266	3.78666e-08	5.44371e-07
TUBA3E	-1.55346	-1.28857	7.30436e-05	0.000378944
SPRR3	-1.55115	9.30961	1.48324e-07	1.78885e-06
CLEC4C	-1.54896	-2.54097	7.24626e-11	2.34622e-09
FGF8	-1.54687	-3.2539	2.90947e-10	7.83855e-09
OLFM3	-1.54597	-3.72954	0.000266761	0.00113973
GUCA2B	-1.54496	-4.08795	1.68625e-06	1.49639e-05
C1orf194	-1.54496	-2.80051	1.57275e-06	1.40749e-05
LGALS12	-1.54229	-1.75394	4.81924e-11	1.62175e-09
ELN	-1.54227	5.04747	9.00696e-14	6.35628e-12
HTR3B	-1.5422	-2.91149	1.17996e-06	1.09524e-05
ONECUT3	-1.54151	-0.340129	2.35363e-09	4.92947e-08
VSIG8	-1.54073	3.29386	3.81778e-08	5.48406e-07
ADRA2B	-1.53877	0.483871	2.28931e-10	6.39797e-09
SLC1A2	-1.53757	0.312322	5.08343e-12	2.16707e-10
PNOC	-1.53671	-0.43202	1.48079e-14	1.29174e-12
DPYSL5	-1.53648	-0.302125	4.54883e-07	4.76632e-06
GPR149	-1.53455	-1.09993	0.00034638	0.00142665
ZNF541	-1.53361	-0.0406501	2.17081e-09	4.59946e-08
TMEM179	-1.53201	-1.63017	1.79613e-05	0.000113769
MAL	-1.53147	5.71425	4.35366e-07	4.59128e-06
ADCY5	-1.5296	1.91478	1.23191e-13	8.32236e-12
TRIM67	-1.52797	-2.0231	1.7121e-12	8.40614e-11
TNFRSF17	-1.5273	0.165606	8.41076e-12	3.38882e-10
OCA2	-1.52683	0.43017	2.27644e-08	3.53567e-07
ADGB	-1.52333	-3.5137	4.71081e-07	4.91884e-06
CAPN6	-1.52194	2.03721	9.45481e-07	9.09058e-06
MYO1H	-1.52014	-0.352392	1.4408e-19	3.75236e-17
CNR2	-1.51808	-1.68964	1.69231e-14	1.45506e-12
KRTAP9-4	-1.51693	-4.10723	6.84648e-05	0.000358692
LELP1	-1.51629	-3.99216	5.87454e-06	4.32468e-05
TMEM178B	-1.51519	2.49464	4.54809e-10	1.14788e-08
C6orf15	-1.51418	3.48553	3.31904e-07	3.62793e-06
ZBBX	-1.51402	-3.05815	4.74339e-05	0.000259637
HMX1	-1.51239	-0.339299	7.71181e-07	7.59766e-06
SERPINI1	-1.51149	3.0315	5.11622e-13	2.95622e-11
CACNB4	-1.5111	0.0213229	2.00017e-14	1.69543e-12
AC087651.1	-1.51072	-3.85238	1.02254e-06	9.7017e-06
RSPO1	-1.51022	-0.883612	4.53495e-14	3.48416e-12
VSX2	-1.50915	-3.38719	6.76151e-06	4.9053e-05
PARM1	-1.50683	4.24059	2.27835e-17	3.75615e-15
VCAM1	-1.50056	4.6599	1.97138e-15	2.01282e-13
GJB1	-1.49916	-1.38437	1.44325e-06	1.30393e-05
SHISA9	-1.4989	-1.51289	6.8981e-07	6.91735e-06
OGN	-1.49858	1.62084	1.52823e-08	2.52911e-07
GPHB5	-1.49738	-4.11989	0.00110806	0.0038388
PLPPR3	-1.49403	-1.56141	8.10452e-07	7.94101e-06
SOX21	-1.4939	3.55364	4.34559e-11	1.4734e-09
PTX4	-1.49383	-0.506658	4.66198e-05	0.000255648
KRT77	-1.49341	0.751833	3.94294e-07	4.20503e-06
ORM2	-1.49231	-2.24716	3.72676e-07	4.00777e-06
RSPO2	-1.49089	-2.90193	3.86686e-07	4.13862e-06
MYH7B	-1.49054	1.3707	5.22545e-13	3.00244e-11
IYD	-1.49031	-1.64143	2.27476e-08	3.53567e-07
FEZF1	-1.48988	-0.328353	7.59029e-06	5.4212e-05
OR7A5	-1.48947	-2.07902	2.71767e-08	4.11082e-07
PRR30	-1.48866	-4.16176	8.83385e-05	0.000447041
MUC7	-1.48525	4.70141	0.00821206	0.0211905
DCAF4L1	-1.48493	-0.774813	8.40642e-14	6.01846e-12
BCO1	-1.48438	0.120661	1.3604e-11	5.10364e-10
SNTN	-1.48324	-2.47081	0.000220434	0.000972313
IFITM5	-1.48214	-3.85544	4.56383e-05	0.000251032
TRPM3	-1.48065	-1.59207	1.16848e-12	5.9822e-11
GRK7	-1.47927	-0.65211	2.16651e-13	1.35058e-11
UGT1A7	-1.47415	3.27035	9.88021e-05	0.000493461
LCE1B	-1.47168	-0.0976724	3.16241e-06	2.55524e-05
HAPLN2	-1.4649	-2.23274	2.61983e-07	2.974e-06
DEFB124	-1.46483	-3.13115	3.23624e-06	2.60252e-05
C8orf74	-1.46275	-2.30892	2.83673e-07	3.19599e-06
TFF1	-1.45851	-0.89083	0.000347895	0.0014319
LOR	-1.45842	2.75711	0.000100158	0.000498915
REN	-1.45771	-2.50273	2.67103e-09	5.51706e-08
CHRNB2	-1.45616	-0.729918	2.94873e-09	5.98066e-08
FTCD	-1.45616	-0.634143	1.12037e-06	1.04969e-05
C6orf118	-1.45501	-3.09221	9.0619e-06	6.30569e-05
HCN4	-1.45401	-2.61621	2.11829e-08	3.33033e-07
KRT78	-1.45384	5.80744	9.35894e-09	1.6456e-07
SYCP1	-1.45326	-4.09329	3.15439e-06	2.55105e-05
IGLV10-54	-1.45303	1.46668	2.86909e-06	2.35853e-05
SULT1C3	-1.45201	-4.07653	0.000216401	0.000958994
COL6A6	-1.45149	0.471444	2.03396e-13	1.29153e-11
OTOP3	-1.45041	3.10479	8.3878e-07	8.16515e-06
SULT2A1	-1.45034	-4.14514	1.66475e-05	0.000106348
FAM3B	-1.44761	2.558	2.72514e-07	3.0838e-06
SSTR2	-1.44622	1.38268	5.37705e-16	6.35695e-14
BTNL9	-1.44562	1.84065	3.41471e-10	9.01063e-09
HTR3A	-1.44517	0.796454	2.27836e-06	1.92693e-05
CLEC2L	-1.445	0.612574	1.58735e-05	0.000101801
ASCL1	-1.44434	-2.38273	4.14448e-07	4.38612e-06
CTRB1	-1.44117	-3.06076	9.75018e-05	0.000487781
FCRL2	-1.44026	-1.27294	2.16081e-09	4.58982e-08
CEND1	-1.43914	-0.0941945	1.08506e-11	4.21135e-10
CRHR1	-1.43802	-2.29818	3.3439e-06	2.679e-05
PRRG3	-1.43788	-0.221442	3.45288e-10	9.07138e-09
MUC2	-1.43691	1.11394	2.04897e-05	0.000127153
CYP2A13	-1.43568	-3.50112	0.00013916	0.000659297
NR0B2	-1.4353	-3.53399	2.1241e-06	1.81848e-05
CER1	-1.43419	-4.09093	1.63128e-05	0.000104395
ALKAL2	-1.43409	-1.07218	5.19374e-10	1.29447e-08
TCEAL5	-1.43351	-2.52045	2.41022e-06	2.02202e-05
C22orf15	-1.4311	-2.77078	6.06649e-11	1.99661e-09
CELF4	-1.43057	-1.43706	1.86019e-09	4.01774e-08
HCAR1	-1.43049	-0.102868	7.69341e-07	7.58369e-06
LY6G6F	-1.43042	-4.29242	1.69399e-06	1.50178e-05
MESP1	-1.42989	-0.65664	5.41102e-12	2.2933e-10
SVOP	-1.42898	-2.90797	1.20695e-08	2.05582e-07
PCDH11X	-1.42867	-3.0504	3.44118e-05	0.000198526
TFAP2D	-1.42865	-4.06571	0.00163184	0.00532296
WSCD2	-1.42858	0.769087	4.81709e-07	5.00654e-06
FAM71F1	-1.42599	-1.23387	2.44381e-06	2.04828e-05
RBP4	-1.42587	0.352279	7.05793e-07	7.03444e-06
UROC1	-1.42582	-2.6314	8.18506e-06	5.78849e-05
NEXMIF	-1.42556	-0.625259	8.99301e-08	1.1702e-06
C1orf146	-1.42546	-3.68651	9.30949e-09	1.63851e-07
FGF10	-1.42394	-1.17182	2.15915e-08	3.38864e-07
CFAP46	-1.42365	-0.184665	3.24645e-11	1.1306e-09
GPLD1	-1.42319	0.359077	1.87488e-13	1.20327e-11
MYO3A	-1.42123	0.919423	3.95358e-06	3.08626e-05
SBK1	-1.4197	2.53409	8.12174e-14	5.83791e-12
GDAP1L1	-1.41616	-2.88559	1.51972e-07	1.82671e-06
SLC22A6	-1.41346	-3.80496	0.000197268	0.000887558
RSPH6A	-1.41044	-2.93642	1.46794e-05	9.50591e-05
MZB1	-1.40999	4.25272	1.66433e-10	4.82386e-09
KIAA1324	-1.40768	3.80137	6.50074e-10	1.58505e-08
B3GALT2	-1.40716	-1.50482	1.49077e-12	7.50394e-11
LLCFC1	-1.407	-4.28835	9.45188e-06	6.52267e-05
KRT4	-1.40629	8.99645	3.5439e-05	0.000202879
WFDC12	-1.40229	4.17229	1.3255e-06	1.21521e-05
MUC19	-1.40157	-2.63411	2.0429e-05	0.000126896
GDPD4	-1.39971	-2.66883	7.38561e-09	1.3406e-07
ALDOB	-1.39943	-2.06987	1.06102e-08	1.83332e-07
DPYS	-1.39868	-3.00031	1.22417e-10	3.72853e-09
ANKRD66	-1.39762	-3.7111	7.08157e-05	0.000369822
LDLRAD1	-1.39645	-1.03424	3.78347e-06	2.97024e-05
CFAP221	-1.39532	-2.33734	2.93018e-09	5.95648e-08
TMEM235	-1.39236	-2.88653	7.96689e-05	0.000407994
SLC25A48	-1.39225	0.486841	2.42319e-10	6.71812e-09
TIMD4	-1.39208	-2.01102	2.33158e-09	4.88897e-08
CCDC151	-1.39155	-0.343029	1.84641e-11	6.68953e-10
TSHR	-1.39055	-1.88961	1.35076e-13	9.02351e-12
LY6G6C	-1.3895	4.67114	3.62983e-10	9.48083e-09
SPRR2B	-1.38945	5.89118	1.41375e-06	1.2805e-05
APELA	-1.38766	-0.405993	1.25486e-11	4.73737e-10
CTTNBP2	-1.38701	1.45838	4.76892e-11	1.60783e-09
TSPYL6	-1.38551	-4.20127	5.90516e-05	0.000315727
TMEM212	-1.3853	-3.8166	0.000257091	0.00110445
AGXT	-1.38347	-3.27605	4.24609e-07	4.48573e-06
TDRD12	-1.38248	0.655445	1.17117e-05	7.88829e-05
CHRM2	-1.38236	-4.2277	1.10083e-05	7.47898e-05
CRYBA4	-1.38209	-3.74643	2.83428e-10	7.69365e-09
PRB1	-1.38145	-3.17008	0.00114197	0.00393127
CARMIL3	-1.37829	1.2174	7.89069e-19	1.86573e-16
OR5C1	-1.37513	-4.24771	0.000211266	0.000940649
CYP3A4	-1.37447	-3.00249	1.80137e-09	3.91423e-08
C11orf16	-1.37284	-0.891567	3.50481e-08	5.08735e-07
AKR1C4	-1.37221	-2.56297	4.34917e-06	3.35354e-05
BFSP2	-1.37182	-2.7233	9.01976e-14	6.35628e-12
EVPLL	-1.3717	-0.315317	2.10564e-10	5.98708e-09
C20orf203	-1.36831	-3.14739	6.5796e-09	1.20772e-07
SLC17A8	-1.36818	-4.17236	1.82909e-06	1.60347e-05
CYP4A22	-1.36641	-4.21047	8.43783e-07	8.20053e-06
MUC17	-1.36606	-2.7048	1.36921e-05	8.98638e-05
MMP27	-1.36522	-1.79783	1.13678e-09	2.5891e-08
ENHO	-1.36477	-1.45394	7.38625e-11	2.38725e-09
FCRL5	-1.36413	1.97446	2.64445e-09	5.47474e-08
GABRG1	-1.36394	-4.18628	0.000147907	0.000694509
PLA2G1B	-1.36318	-3.58835	9.53116e-07	9.1493e-06
SLC9A2	-1.36314	2.21679	4.16133e-08	5.88811e-07
CYP4F12	-1.36287	1.72072	2.59018e-09	5.37477e-08
GALNT16	-1.36096	0.584827	4.76092e-12	2.05658e-10
RHBDL3	-1.36074	0.97331	8.12387e-12	3.29539e-10
FCRL4	-1.36058	-2.58976	1.64094e-08	2.69048e-07
TESC	-1.35923	0.904854	1.35606e-17	2.36587e-15
CD79B	-1.3558	1.82492	1.94667e-17	3.26931e-15
TMEM35A	-1.35412	-0.672572	1.13072e-10	3.4615e-09
DEFB4A	-1.35342	3.68568	3.68318e-05	0.000209584
PLA2G3	-1.35179	3.3927	3.31585e-09	6.59884e-08
KLK12	-1.35163	5.23876	1.51729e-07	1.82502e-06
C8G	-1.348	-0.3981	6.60563e-14	4.82533e-12
CA7	-1.34682	-3.24013	6.80365e-07	6.84173e-06
TSPAN19	-1.34533	-2.93311	0.000227958	0.000998393
MUC5AC	-1.34413	2.82519	0.00154074	0.00507275
GALP	-1.3429	-4.25407	0.000280225	0.00119018
TSGA10IP	-1.34026	-1.26089	3.1174e-06	2.52796e-05
NELL1	-1.3373	0.239928	1.1191e-05	7.58877e-05
C7	-1.33528	1.48548	6.22338e-06	4.55537e-05
FAM92B	-1.33486	-1.46013	8.03418e-08	1.05306e-06
CYP2W1	-1.33436	2.22553	3.00276e-06	2.44937e-05
SLC26A5	-1.33169	-2.2707	5.37578e-09	1.01367e-07
PGLYRP2	-1.33165	-1.19397	2.07348e-09	4.42523e-08
DNAH8	-1.33075	-2.61594	3.12452e-11	1.09236e-09
DUSP15	-1.3303	-0.688677	4.29902e-13	2.54961e-11
TMSB15A	-1.33009	-0.234429	1.85817e-09	4.01774e-08
LCE1F	-1.33007	1.23259	6.13991e-06	4.49976e-05
SLURP1	-1.32968	5.51963	2.38338e-06	2.00324e-05
THSD7B	-1.32583	0.695113	5.61749e-07	5.7552e-06
STXBP6	-1.32577	1.28478	4.59668e-10	1.15852e-08
GFAP	-1.32458	0.923407	8.74052e-06	6.10792e-05
PRELP	-1.32442	4.18457	1.12002e-11	4.30981e-10
PTCHD1	-1.3238	-1.4657	3.12823e-08	4.61909e-07
CD22	-1.32338	1.32647	1.66524e-13	1.08875e-11
CYP4F22	-1.32314	4.14588	2.85516e-08	4.27572e-07
IGFALS	-1.32256	-2.32683	1.91225e-10	5.51576e-09
KCNJ9	-1.32193	-3.1219	5.13587e-09	9.75597e-08
KCNA3	-1.32148	-0.329534	9.51664e-12	3.7421e-10
NKX2-6	-1.32118	-4.25888	0.000653186	0.002452
HMGCS2	-1.32059	-0.94782	0.000147558	0.000693234
BEND5	-1.31974	-0.0252067	1.36859e-12	6.92777e-11
KCNA1	-1.3193	-1.83913	1.88947e-06	1.64505e-05
LSAMP	-1.31893	2.98214	4.53697e-14	3.48416e-12
RPRM	-1.31817	0.111542	7.9402e-08	1.04165e-06
GPR15	-1.31734	0.210442	1.48997e-08	2.48144e-07
MAGEA8	-1.31646	-1.9453	0.000168979	0.000777605
AMH	-1.31618	0.477396	1.85837e-08	2.98435e-07
VWCE	-1.31613	0.0528931	1.06191e-16	1.46789e-14
GPC5	-1.3145	-2.34448	7.84482e-06	5.58081e-05
KRT84	-1.31414	1.30396	1.06054e-05	7.22709e-05
ALLC	-1.31379	-3.97357	1.97e-06	1.70442e-05
CCR10	-1.3127	-0.529762	2.84369e-14	2.29153e-12
MASP1	-1.31235	3.10184	3.71825e-09	7.31839e-08
UGT1A9	-1.31033	-3.75966	0.000101022	0.000502178
SMR3A	-1.30872	-3.23724	0.0151379	0.0355081
PON1	-1.30756	-3.4819	7.48743e-05	0.000386969
ARHGEF26	-1.30681	3.11042	2.18617e-09	4.62183e-08
IRX6	-1.30366	1.19542	4.43615e-06	3.40628e-05
ACSBG1	-1.30355	-0.60582	1.58876e-12	7.88674e-11
DAB1	-1.30173	-0.731809	1.00179e-08	1.75119e-07
TLR10	-1.30084	0.31458	9.1295e-14	6.3992e-12
TMEM151B	-1.29934	-0.656745	2.67092e-06	2.2159e-05
TBX4	-1.29504	0.203075	5.27437e-07	5.43466e-06
PKDCC	-1.29418	2.43633	3.33696e-09	6.61867e-08
AKR1C8P	-1.29373	-3.24325	1.55087e-05	9.97104e-05
APOA1	-1.29353	-2.12623	7.5579e-09	1.36529e-07
EPPIN	-1.29263	-4.29505	5.17765e-05	0.000280501
PRSS38	-1.2919	-4.25615	0.000503969	0.00196919
STMND1	-1.29085	-3.15313	2.70965e-06	2.24286e-05
TAT	-1.29079	-3.17485	8.68632e-10	2.04043e-08
HAO2	-1.29037	-3.34129	2.52601e-08	3.85662e-07
VSTM2A	-1.28965	-4.09204	0.000101906	0.00050615
CYP2C9	-1.28916	-1.28321	6.91406e-07	6.92506e-06
RHOXF1	-1.28864	-3.44361	6.3475e-07	6.43017e-06
HBQ1	-1.28821	-2.58964	0.000310552	0.00130297
NUGGC	-1.28806	-0.27995	4.88626e-13	2.84162e-11
AL354761.1	-1.28722	-4.17475	0.000804671	0.00292415
CAPN9	-1.28666	-1.19559	8.04652e-07	7.8928e-06
RSPH14	-1.28666	-1.46427	2.86301e-12	1.2992e-10
KCNH8	-1.28641	-0.822544	8.42593e-06	5.93083e-05
RTP1	-1.28575	-3.49735	7.22485e-06	5.1953e-05
SPACA3	-1.28542	-3.82834	2.24223e-06	1.9015e-05
VPREB3	-1.28483	-0.919252	4.47625e-11	1.51484e-09
HMCN2	-1.28279	1.03771	2.01212e-12	9.64208e-11
TMEM211	-1.28154	-2.52731	0.000143129	0.000674363
FAM81B	-1.28061	-2.9974	9.3677e-05	0.000470874
MUC21	-1.28056	4.78947	0.000814953	0.00295443
CRIP3	-1.27851	-2.67487	1.33109e-10	3.99996e-09
TPH2	-1.27809	-3.74692	2.47224e-05	0.000150037
ZDHHC11B	-1.2776	1.8713	6.92133e-10	1.67849e-08
OMD	-1.27672	2.16559	1.48162e-08	2.46982e-07
SLC5A7	-1.27446	-2.56367	0.00711472	0.0187851
GAL3ST2	-1.27429	-1.56571	6.61673e-07	6.67243e-06
SPDEF	-1.27389	1.33151	3.79338e-06	2.97673e-05
UGT2A3	-1.27301	-4.10422	0.000758902	0.00278771
DMRT3	-1.27222	0.00478605	1.25369e-07	1.55371e-06
DNAH12	-1.2719	-2.19151	6.41305e-09	1.17835e-07
EPHB6	-1.27094	4.37705	2.24948e-15	2.27097e-13
NPSR1	-1.27092	-0.194464	7.50666e-07	7.42812e-06
IGDCC3	-1.27066	-3.13812	1.28321e-10	3.88204e-09
FAM221B	-1.26908	-3.40171	1.21217e-07	1.5169e-06
XCR1	-1.26835	1.06937	3.21921e-13	1.95436e-11
STAP1	-1.26782	-0.596307	2.04494e-13	1.29393e-11
FAM25A	-1.26753	4.62823	7.95664e-07	7.81316e-06
PEG3	-1.26527	0.914648	5.20473e-09	9.85554e-08
PAGE1	-1.26445	-3.11327	0.0135516	0.032366
GPRC5D	-1.26355	1.63501	2.94363e-09	5.97706e-08
NOS2	-1.26322	1.66184	1.24771e-07	1.54737e-06
FAM3D	-1.26224	3.40447	3.023e-07	3.36159e-06
HNF1A	-1.26212	-2.02002	0.000100199	0.000498915
APOA5	-1.2616	-4.10934	3.35033e-05	0.000194211
TFAP2B	-1.26153	-1.69049	0.000868413	0.0031186
IGLL5	-1.26139	5.78029	2.0974e-07	2.41915e-06
AC055733.1	-1.26105	-1.67988	2.7369e-06	2.25917e-05
CALML5	-1.26084	7.35914	2.23349e-07	2.56295e-06
LCE1E	-1.26036	-2.15964	1.03429e-05	7.06698e-05
ALOX12	-1.25974	3.54849	7.2046e-10	1.72622e-08
TNFRSF13C	-1.25904	1.43035	1.3903e-16	1.81041e-14
TAF7L	-1.25444	-1.44541	5.35744e-08	7.40563e-07
COLGALT2	-1.25389	1.83393	6.60643e-08	8.89936e-07
GRIK4	-1.25296	-1.39024	7.52093e-12	3.08564e-10
FYB2	-1.25121	-2.89929	2.91565e-07	3.2659e-06
SPINK5	-1.25083	7.7669	3.31962e-09	6.59884e-08
GDF10	-1.2492	-0.62584	3.19525e-08	4.70259e-07
FGF18	-1.24766	-0.882114	1.04037e-11	4.06424e-10
MIOX	-1.24635	-0.665665	1.39434e-05	9.11136e-05
C19orf67	-1.24629	-4.12049	2.28554e-07	2.61933e-06
HTR3E	-1.2432	-2.56426	1.22106e-05	8.15703e-05
CMTM5	-1.24046	-2.51528	1.89421e-07	2.21896e-06
KRT72	-1.23964	-2.96182	2.25393e-08	3.51285e-07
CCDC177	-1.2388	-0.999052	1.21558e-07	1.51905e-06
RIIAD1	-1.23869	-3.34441	4.24436e-06	3.28189e-05
CALML6	-1.23827	-1.5111	2.48486e-08	3.81323e-07
NPIPB6	-1.23684	-3.08807	4.49653e-08	6.30168e-07
EFCAB8	-1.2354	-2.07374	7.80733e-09	1.40438e-07
KNG1	-1.23528	-3.30953	7.75722e-06	5.52506e-05
HORMAD2	-1.2347	-4.13407	3.88632e-05	0.000219131
FAM180B	-1.23362	-3.44306	1.38286e-07	1.68475e-06
LCE1A	-1.23299	0.476294	0.00108948	0.0037839
ITLN2	-1.23294	-1.88201	5.86085e-07	5.97388e-06
POU2AF1	-1.23268	3.67988	7.18102e-11	2.3293e-09
MOBP	-1.23157	-1.93846	1.00277e-05	6.87517e-05
SIM1	-1.23151	-1.35972	0.000105119	0.000519952
CLDN17	-1.23122	1.68283	0.000120697	0.000585722
ABCA3	-1.23112	3.54951	3.02506e-10	8.11348e-09
PLGLB1	-1.23034	-3.41059	1.77247e-10	5.12904e-09
MS4A8	-1.23024	-1.473	0.00464694	0.0130744
NKAIN3	-1.22712	-4.12002	2.0136e-05	0.000125423
ATP4A	-1.22662	-2.46779	5.07203e-05	0.000275194
PPP1R1A	-1.2255	1.09097	0.000178943	0.000815731
ORM1	-1.22482	-1.57031	0.000197759	0.00088888
SPRR2F	-1.22385	5.38695	1.35e-05	8.87974e-05
SERTM1	-1.22097	-3.47902	0.000953344	0.00337393
GBX1	-1.21907	-4.09497	0.000236684	0.00102934
DLGAP1	-1.21888	1.01311	1.28617e-06	1.18525e-05
CCL25	-1.21769	-3.00588	1.39802e-06	1.26817e-05
ACKR1	-1.21743	3.23242	1.15375e-10	3.52601e-09
DDC	-1.21602	-1.19197	3.73407e-05	0.000211876
CYSRT1	-1.21571	5.19915	1.93159e-09	4.14703e-08
GZMM	-1.21416	0.476459	1.24511e-13	8.38002e-12
PTGDS	-1.21302	3.779	1.14159e-12	5.87806e-11
KRTAP5-4	-1.21132	-3.74146	0.000410172	0.00164784
MORN5	-1.21005	-3.43096	0.00109872	0.0038123
GCGR	-1.20937	-0.74535	9.61214e-06	6.61802e-05
CEACAM7	-1.20831	2.78681	0.000123421	0.000596364
SYT4	-1.20757	-3.69268	0.000166986	0.000769616
ZNF98	-1.20727	-3.95182	5.04058e-06	3.81225e-05
C1orf61	-1.20691	-0.706469	2.59069e-06	2.1563e-05
B3GNT6	-1.20653	-0.0420594	0.000414445	0.00166293
DRC7	-1.20556	-2.79052	2.48293e-06	2.07817e-05
GREM2	-1.20453	-0.391289	5.82904e-09	1.08323e-07
ASTL	-1.20415	-1.85348	3.81079e-12	1.69925e-10
CCDC33	-1.20396	-3.23777	0.000126094	0.000606833
ANKRD34B	-1.2038	-1.17446	7.89531e-05	0.000404905
GDA	-1.20364	3.17665	4.80609e-05	0.000262669
CLDN20	-1.20313	-0.576463	5.73618e-06	4.24543e-05
IL25	-1.20232	-4.10964	3.80265e-06	2.9827e-05
TEX26	-1.20112	-3.78393	0.000384531	0.00155877
UPK1B	-1.20078	6.13107	0.00126085	0.00428697
CST4	-1.20023	-1.47822	9.99956e-05	0.000498591
CPSF4L	-1.19941	-3.00679	2.00584e-07	2.3312e-06
LCNL1	-1.19849	-2.85584	1.80401e-08	2.91268e-07
ADGRG2	-1.19766	-0.0493353	1.32441e-10	3.98655e-09
PNMT	-1.1959	-0.955499	1.73619e-06	1.53313e-05
ART4	-1.19563	-2.86561	1.41085e-08	2.35842e-07
FXYD6	-1.19537	3.09431	9.39829e-11	2.91688e-09
WDR49	-1.19464	-0.989712	4.6637e-05	0.000255664
FCRL3	-1.19439	0.405794	2.63431e-10	7.21625e-09
ARSF	-1.1939	-1.81655	3.48195e-05	0.000200162
TEX35	-1.19259	-3.30686	3.23304e-05	0.000188568
C1orf158	-1.19217	-3.6106	0.00019666	0.000885711
ELAVL3	-1.19122	-3.36111	1.60449e-06	1.43232e-05
IGSF5	-1.19092	-3.31147	1.82745e-05	0.000115428
MAJIN	-1.1899	-2.82549	5.38907e-05	0.000290206
ANKRD63	-1.18938	-3.37238	0.000530031	0.0020545
C5orf49	-1.18885	-2.04894	2.97377e-06	2.43013e-05
SOX2	-1.18808	6.01299	1.2741e-08	2.15793e-07
MAP7D2	-1.18776	1.83699	1.78101e-05	0.000112931
TRIM43	-1.18636	-3.70412	0.00686459	0.0182049
KCNA4	-1.18622	-4.05255	2.21523e-05	0.000136235
H1-7	-1.18468	-3.50159	1.16119e-05	7.84459e-05
CRYBB3	-1.18463	-1.25307	1.21089e-13	8.21119e-12
ADAMTS18	-1.18364	-1.01506	1.22214e-08	2.07972e-07
SLC16A11	-1.1831	0.152627	1.06011e-11	4.13237e-10
MYH8	-1.18199	2.39312	0.00247021	0.00759447
TRIM50	-1.18159	-3.08239	2.88999e-08	4.31697e-07
SCGB3A1	-1.17949	4.60381	0.00376924	0.0108983
GPC3	-1.17899	4.7746	1.46932e-05	9.50797e-05
FAM107A	-1.17893	1.52578	6.64152e-15	6.15196e-13
CLPSL2	-1.17887	-3.92849	0.00114341	0.00393548
TMC2	-1.17872	-3.41488	7.45079e-10	1.77615e-08
TRAT1	-1.17823	-0.143318	7.31895e-09	1.33235e-07
GDF7	-1.17795	-0.604984	1.91823e-13	1.22469e-11
RTP5	-1.17693	-3.21909	1.17463e-07	1.47712e-06
PLP1	-1.17601	-0.0422418	1.63418e-06	1.45666e-05
METTL24	-1.17529	-1.41668	1.88505e-06	1.64199e-05
MYB	-1.17508	2.15926	1.11169e-09	2.53838e-08
SYCP2	-1.17481	1.78773	6.14122e-08	8.3541e-07
PRSS41	-1.17407	-2.83119	5.97266e-05	0.000318861
KLRG2	-1.17308	2.89832	5.63525e-13	3.18445e-11
MEI1	-1.16983	1.6226	1.07657e-13	7.41228e-12
PRG4	-1.16941	1.2366	7.55545e-06	5.40061e-05
CD40LG	-1.16927	-1.10562	2.02121e-10	5.75613e-09
ALOX12B	-1.16918	5.06677	3.8961e-07	4.16744e-06
LILRA4	-1.16902	-0.0836421	9.13772e-09	1.61301e-07
ATP13A4	-1.16887	2.86585	7.64119e-07	7.53634e-06
OXT	-1.16784	-3.03158	7.98554e-07	7.83726e-06
RNF150	-1.16767	2.38418	1.93512e-10	5.56386e-09
CFAP73	-1.16683	-1.64173	2.30362e-14	1.88164e-12
TEX101	-1.16636	-0.672114	1.00168e-07	1.28941e-06
CCDC155	-1.16396	-2.54129	0.000220583	0.000972728
TYRP1	-1.16395	0.0112224	1.96766e-06	1.70322e-05
KRT40	-1.16286	-2.2878	0.000560141	0.0021508
SLC34A3	-1.15922	-1.10313	1.06536e-09	2.45129e-08
CHDH	-1.15834	1.35321	1.95592e-09	4.19425e-08
TACR1	-1.15832	-0.126341	1.2557e-08	2.13279e-07
LRRC4B	-1.15831	0.572757	1.49327e-10	4.40624e-09
NXPE4	-1.15804	-3.47842	4.68667e-05	0.00025661
KIAA1257	-1.15746	0.25295	7.48406e-10	1.7806e-08
ADH1A	-1.15719	-3.99827	1.74291e-06	1.53756e-05
GSTM2	-1.15639	3.46844	1.05002e-08	1.81957e-07
BCL2	-1.15518	3.18524	4.5773e-20	1.30562e-17
FABP7	-1.15374	-1.15323	1.95199e-05	0.000122305
CALY	-1.15261	-3.23402	1.27917e-05	8.48843e-05
FGF14	-1.15261	-0.880892	1.96016e-10	5.61786e-09
LCE1C	-1.15105	1.083	5.66419e-06	4.19923e-05
CUX2	-1.14983	-1.91506	7.04081e-08	9.41393e-07
CRX	-1.14979	-3.58743	1.43548e-05	9.34283e-05
CRYM	-1.1492	0.527772	3.32075e-08	4.8634e-07
SYNE4	-1.14815	0.672209	1.02668e-06	9.73071e-06
KLHL14	-1.14793	-2.14426	2.91823e-08	4.35192e-07
SLC22A31	-1.14732	-0.547261	7.5509e-06	5.39951e-05
CBLN4	-1.14719	-3.32725	3.9355e-05	0.000221488
STOML3	-1.14692	-2.14761	6.56409e-05	0.000345812
C1orf94	-1.14652	-2.65885	0.00144284	0.0048059
C4orf50	-1.14606	-3.14621	1.62928e-09	3.5705e-08
NPY5R	-1.146	-4.22546	6.25283e-05	0.000331455
RNF186	-1.14493	-4.00083	0.000305443	0.00128393
KIR3DL3	-1.14457	-4.25858	0.000175726	0.000803376
OPRK1	-1.14404	-1.79209	0.00355347	0.0103574
FREM1	-1.14398	0.271697	2.38652e-11	8.5091e-10
ZNF831	-1.14348	0.491337	7.50977e-11	2.42281e-09
PIH1D3	-1.14316	-4.09299	0.001624	0.00529929
TMEM132C	-1.14278	-1.64962	1.07291e-05	7.30308e-05
GALR2	-1.14213	-0.315903	2.08872e-07	2.41068e-06
BRDT	-1.14152	0.519804	0.0115916	0.0283713
CLCNKA	-1.14093	-2.01547	1.30253e-05	8.61797e-05
DKK4	-1.14055	-1.48434	2.45822e-05	0.000149389
SCML4	-1.13995	-0.404537	1.44322e-10	4.27965e-09
AZU1	-1.1396	-2.89998	8.45289e-08	1.10391e-06
TOX3	-1.13942	-0.817923	0.00113426	0.00391223
LY9	-1.13924	1.01287	5.9935e-13	3.35524e-11
OR2H2	-1.13794	-4.01969	9.13603e-06	6.34123e-05
TTYH1	-1.13762	0.160857	8.7912e-13	4.66011e-11
OTOP2	-1.13599	-0.410243	7.69685e-08	1.017e-06
MORN3	-1.13434	1.24097	4.81826e-09	9.23071e-08
PDZRN4	-1.13414	-0.531305	9.96267e-07	9.49253e-06
PDIA2	-1.13404	1.55086	0.000530592	0.00205579
SPNS3	-1.13258	-0.852536	2.22915e-18	4.82624e-16
HES5	-1.13183	0.236272	5.58679e-10	1.38285e-08
CLEC1A	-1.13029	1.4586	3.66799e-12	1.64784e-10
ABCA8	-1.12903	1.51457	2.09181e-08	3.29735e-07
RAB3C	-1.12874	-1.04431	1.76027e-08	2.85746e-07
SELP	-1.12804	2.36889	2.01948e-09	4.32024e-08
TRPM1	-1.12784	-1.94756	1.95387e-05	0.000122338
ATP13A5	-1.12754	3.00336	0.00307024	0.00913446
SMIM10L2A	-1.12733	1.23464	5.54297e-09	1.03866e-07
RGS13	-1.12669	-1.78458	1.50496e-12	7.54895e-11
PDYN	-1.12636	-3.92007	0.00039873	0.00160798
CYP2C19	-1.12589	-3.99201	2.23902e-06	1.90058e-05
TCF23	-1.12588	-3.08133	3.13002e-06	2.53362e-05
NTSR2	-1.12565	-3.53841	0.000419898	0.00168128
LAX1	-1.1246	1.2692	8.14083e-11	2.58922e-09
KRT9	-1.12418	2.56291	1.28097e-08	2.16751e-07
ROBO2	-1.124	1.51584	7.40842e-07	7.339e-06
SV2B	-1.12334	1.03595	5.70042e-07	5.83352e-06
COCH	-1.12312	1.68622	1.57666e-05	0.000101188
BCAN	-1.12296	0.917088	8.37306e-07	8.15523e-06
NMUR2	-1.12247	-1.87552	0.0013912	0.00465429
PPP1R14D	-1.12207	-2.00732	2.93574e-06	2.40452e-05
ITIH1	-1.12146	-2.95977	6.53534e-08	8.83008e-07
ATRNL1	-1.1214	0.173367	3.21773e-06	2.59178e-05
GABRG3	-1.12123	-0.424075	0.00486468	0.0135975
MSMB	-1.11889	3.8314	0.00125731	0.0042767
SLC5A8	-1.11867	-1.53091	0.00619014	0.0166747
EFCC1	-1.11841	0.132404	5.1085e-17	7.84613e-15
SBSPON	-1.11781	1.84095	6.90233e-08	9.27016e-07
SPEF1	-1.1174	-1.87274	2.23604e-08	3.48798e-07
LCE3D	-1.11652	6.69278	4.91407e-05	0.000267853
TULP1	-1.1158	-1.53334	9.47543e-12	3.73407e-10
MUC13	-1.11578	0.271015	0.000375962	0.00152803
CST9L	-1.11433	-4.18111	0.000870097	0.00312276
CHGA	-1.11406	-0.115472	0.000153628	0.000716455
PROM1	-1.11289	2.23373	0.000346035	0.00142588
SGCZ	-1.11183	-2.93956	0.00545561	0.0150088
OR7C1	-1.11121	-3.105	0.000144313	0.000679409
GLB1L2	-1.11062	2.68931	4.43308e-07	4.66592e-06
CD27	-1.1105	2.44768	1.81588e-12	8.8193e-11
PHYHIPL	-1.11041	-1.75954	2.76191e-09	5.65924e-08
PCARE	-1.11027	-1.35522	2.10312e-08	3.3112e-07
NTRK3	-1.11005	-0.441815	8.94998e-09	1.58454e-07
GZMK	-1.10999	1.4314	2.70349e-08	4.09972e-07
CES3	-1.10712	1.27072	2.96433e-09	6.00552e-08
NPY1R	-1.10697	-1.49602	3.59835e-06	2.85107e-05
GALNT17	-1.1068	1.40123	2.08227e-09	4.43872e-08
ASPRV1	-1.10652	5.8835	2.86451e-05	0.000169885
GAS2	-1.10618	-1.93841	7.78501e-09	1.40177e-07
DNAI2	-1.10374	-2.00224	8.41214e-08	1.09939e-06
ZMYND10	-1.10109	-0.576107	1.29249e-09	2.91567e-08
TMEM200C	-1.10055	-0.267437	1.8619e-08	2.98736e-07
DERL3	-1.10018	4.12409	2.40898e-10	6.69079e-09
DDX4	-1.09998	-3.61177	0.000336757	0.00139308
SRY	-1.0993	-2.15192	0.00137763	0.00461436
CLDN19	-1.09906	0.422276	0.000909152	0.00324494
PADI6	-1.09878	-3.93162	1.18999e-05	8.00062e-05
NEU4	-1.09862	-0.875704	9.62467e-07	9.22428e-06
FGF13	-1.0974	2.07249	5.27373e-08	7.30115e-07
KRT24	-1.09718	4.38973	0.00314613	0.00932166
HSF5	-1.0959	-3.59704	5.27279e-09	9.9739e-08
FLG	-1.09501	4.80103	3.37028e-05	0.000195209
ZSCAN1	-1.09481	-3.80142	3.834e-07	4.1108e-06
OLIG2	-1.09351	-2.76653	0.000414341	0.00166293
MUC15	-1.09341	3.39574	1.72144e-07	2.03918e-06
PIGR	-1.09318	5.65063	0.00211793	0.00664906
SCN9A	-1.09134	3.21989	2.5838e-05	0.000155614
PLAC9	-1.09105	1.18209	5.91671e-13	3.33302e-11
GFRA1	-1.09044	1.92987	1.66188e-08	2.71738e-07
PAK3	-1.09028	-0.115119	9.62541e-08	1.24527e-06
STAB2	-1.08941	-0.841062	3.53475e-08	5.12253e-07
SCGN	-1.08935	-4.1412	0.00118999	0.00407548
SFRP5	-1.08836	-1.15024	0.000234681	0.00102211
LRTM1	-1.08832	-3.49609	7.37456e-05	0.000381465
C1QTNF9B	-1.08549	-2.88773	8.74224e-05	0.000443154
SAP25	-1.08497	-2.81816	5.50194e-09	1.03312e-07
LYZ	-1.08447	7.55462	4.48651e-08	6.29372e-07
IRS4	-1.08437	-2.70063	0.00291386	0.00873571
MAP3K19	-1.08263	-2.35803	4.88387e-07	5.06423e-06
MUCL1	-1.07996	3.85707	0.000569749	0.00218303
TUBB2B	-1.0791	2.63118	8.05735e-10	1.90514e-08
CAMKV	-1.07885	-2.86661	5.60199e-08	7.69631e-07
IL5RA	-1.07859	-1.68449	1.41463e-07	1.71996e-06
CYP26C1	-1.07623	-2.47889	0.000311381	0.00130553
CCDC60	-1.07528	-1.31792	0.00124119	0.0042307
MRLN	-1.07492	2.29661	2.41169e-05	0.000146958
PLEKHD1	-1.07471	-1.49031	3.88602e-10	1.00767e-08
GDPD3	-1.07401	3.23607	1.21192e-09	2.74631e-08
LINC00514	-1.07385	-2.10706	2.7055e-05	0.00016233
SLC38A8	-1.07381	-2.88164	4.25116e-05	0.000236365
NSG2	-1.07339	-2.65195	2.8517e-05	0.000169237
BHLHA15	-1.07306	-0.560554	6.56969e-08	8.86316e-07
CD200	-1.07225	2.98268	1.79305e-12	8.75575e-11
ERVFRD-1	-1.07202	-3.31476	2.40091e-07	2.7428e-06
LHFPL1	-1.07148	-2.26295	3.3488e-05	0.000194185
KLRB1	-1.07134	0.538576	4.74423e-13	2.76798e-11
EPHX3	-1.07119	4.18377	1.0572e-05	7.20709e-05
CYP27A1	-1.07114	3.89302	1.4392e-10	4.27878e-09
NEU2	-1.07059	-1.09586	0.000501375	0.00196034
ITPRID1	-1.0692	-2.31897	0.00159884	0.00522955
SUSD4	-1.06836	4.6869	1.62354e-09	3.56938e-08
CDSN	-1.06679	2.86951	0.000135301	0.000644064
SEMA3E	-1.06665	-1.05593	0.000110101	0.000541614
PRND	-1.06418	-0.324668	3.04066e-06	2.47804e-05
FAM187B	-1.06317	-4.2109	3.65979e-05	0.000208319
DSC1	-1.06295	5.22086	0.00012674	0.000609219
ASIC5	-1.06292	-4.03326	0.000252078	0.00108527
CMA1	-1.06205	-1.31862	1.01762e-06	9.66526e-06
LCE3E	-1.05959	5.00983	0.000154663	0.000720086
HP	-1.05898	-0.255129	0.000400551	0.00161352
CYP2B6	-1.05894	-3.34141	0.00043412	0.00173013
SPACA4	-1.05866	-1.83717	8.13689e-11	2.58922e-09
DMRTA2	-1.05863	1.17787	0.00177642	0.00571673
MC5R	-1.0582	-4.09191	0.000122474	0.000592903
CACNG5	-1.05787	-3.9029	0.0010027	0.00352404
CDH12	-1.05765	-0.165941	0.00742678	0.0194689
CFAP100	-1.05568	-2.88854	3.1315e-07	3.46296e-06
AC119396.1	-1.05526	-2.20321	1.13339e-08	1.93971e-07
C9orf152	-1.05447	-0.357994	0.00011368	0.000557085
KRT13	-1.05415	11.0829	0.000364307	0.00148962
TM4SF5	-1.05341	-4.04686	0.0015961	0.00522153
CDC20B	-1.05316	-2.39056	0.000255852	0.00109966
NDST4	-1.05309	-3.93103	0.00678288	0.0180202
TREX2	-1.05305	2.589	1.2605e-07	1.55851e-06
MKX	-1.05275	-0.45912	5.78164e-10	1.42323e-08
F7	-1.05219	-1.79253	1.28496e-06	1.18474e-05
SVOPL	-1.05187	-0.756344	1.37632e-05	9.01984e-05
PDZD4	-1.05146	1.9203	3.19832e-10	8.51464e-09
KRTAP19-1	-1.05107	-1.81535	0.00723594	0.0190548
KHDC3L	-1.05106	-3.8536	0.00118176	0.00405039
PHYHD1	-1.04943	3.34911	1.71559e-06	1.51718e-05
CNTN6	-1.04888	-3.56149	8.3658e-05	0.000426115
KRT33B	-1.04882	-1.52442	4.21624e-05	0.000234642
VCX3A	-1.04725	-3.27364	0.00554407	0.015194
HMSD	-1.04628	-0.14001	3.72266e-08	5.36028e-07
SLC13A4	-1.04533	1.56848	3.76547e-09	7.40322e-08
NR1H4	-1.04482	-4.16482	0.00012678	0.000609219
ODF4	-1.04457	-3.8579	9.69415e-05	0.000485383
CHST5	-1.04246	-3.95634	4.08564e-06	3.17424e-05
KCNH6	-1.04221	-3.48063	5.57498e-05	0.000299409
ADAM29	-1.04179	-4.24112	1.67306e-05	0.000106726
ABCD2	-1.04152	-0.659539	5.57323e-10	1.38139e-08
HCN1	-1.04134	-3.88375	0.00139244	0.004657
TRPV5	-1.0411	-3.91218	4.21039e-05	0.000234389
USH2A	-1.04084	-2.78887	1.51676e-08	2.51672e-07
TTC16	-1.04055	-2.0261	1.55715e-09	3.45456e-08
SLCO4C1	-1.04046	-0.180074	3.25966e-05	0.000189812
ARNT2	-1.04002	3.23298	2.60376e-09	5.39673e-08
ATG9B	-1.03995	2.90476	4.01113e-10	1.03712e-08
CLIC3	-1.03979	5.44648	1.52844e-08	2.52911e-07
WFIKKN2	-1.03811	-1.35776	0.000554283	0.00213149
GPT	-1.03773	0.967363	1.46205e-10	4.32833e-09
TNXB	-1.03691	3.16327	3.11849e-08	4.61228e-07
LCE3A	-1.03615	3.12633	0.000647826	0.00243545
KCTD4	-1.03606	-2.64598	0.000248468	0.00107305
KRT37	-1.0359	-0.258828	0.000194468	0.000876491
RNF224	-1.03482	-0.986414	3.24297e-09	6.48956e-08
PLA2G4B	-1.03354	-0.0736845	3.43425e-10	9.0489e-09
SCUBE2	-1.03311	2.01587	2.20778e-09	4.66202e-08
BTLA	-1.03207	-0.528153	4.98695e-11	1.66882e-09
CPXM2	-1.03178	4.19251	4.23386e-12	1.8425e-10
C1QTNF9	-1.03173	-3.29035	0.000690544	0.00256836
NTF3	-1.03096	0.073631	3.47963e-07	3.78276e-06
ADRA2A	-1.03026	2.27203	1.23156e-07	1.5305e-06
DEFB1	-1.02989	4.81937	4.66502e-07	4.87669e-06
SLC32A1	-1.02897	-4.15836	0.000233733	0.00101909
FAT3	-1.02873	-0.227908	1.16171e-05	7.84513e-05
DNAJC5G	-1.0287	-3.45896	1.91901e-05	0.000120638
UPK3A	-1.02735	-2.9173	1.06521e-08	1.83702e-07
MOGAT3	-1.02705	-3.70213	7.56608e-05	0.000390635
AR	-1.02673	1.41282	7.32532e-09	1.33235e-07
CCDC83	-1.02617	-4.13663	0.000587935	0.00223981
CACNA1D	-1.02593	-0.584672	4.15939e-10	1.06778e-08
C13orf42	-1.02305	-4.14829	0.000234044	0.00101983
C9orf24	-1.02284	-1.51601	6.03634e-08	8.23012e-07
SH2D6	-1.02242	-2.42528	1.75536e-08	2.85465e-07
ANKRD35	-1.02229	3.73932	2.66214e-09	5.50502e-08
TDRD1	-1.02141	0.607338	0.00146353	0.00486041
CRHBP	-1.02115	-2.38302	1.03855e-07	1.32925e-06
POU3F3	-1.02108	-1.59463	0.000634425	0.00238957
GPR26	-1.01969	-3.99999	6.16027e-05	0.000327418
PTGER1	-1.01856	-1.45488	9.09381e-06	6.3168e-05
KRT27	-1.01849	-1.13636	0.000806493	0.00292959
CLUL1	-1.01825	-2.13249	4.37228e-06	3.36488e-05
ALKAL1	-1.01784	-3.646	0.00150683	0.00498564
SMIM32	-1.01552	-3.17641	0.000271808	0.00115854
COMP	-1.01549	4.57079	2.45135e-05	0.000149122
ACTL8	-1.01497	0.691622	0.00305726	0.00910187
ITGAD	-1.01488	-1.65875	2.86212e-09	5.83646e-08
CYP2C18	-1.01439	3.15609	5.96009e-07	6.07159e-06
CNFN	-1.01436	8.1086	5.86664e-06	4.32241e-05
NRTN	-1.01424	0.3042	6.16299e-09	1.14057e-07
BEX1	-1.014	-0.66908	0.00219296	0.00684752
SLC38A11	-1.01385	0.323278	2.57892e-05	0.000155514
CCDC166	-1.01365	-4.12963	0.000574244	0.0021951
C20orf204	-1.01362	-0.0452638	4.70252e-11	1.58842e-09
ZNF853	-1.01293	2.19523	1.67731e-09	3.66236e-08
SVIP	-1.01164	2.27865	3.9533e-11	1.35059e-09
OTOG	-1.01063	-3.72684	0.000470161	0.00185159
QRFPR	-1.01055	0.922526	0.00634876	0.0170407
LONRF2	-1.01026	0.513347	5.39405e-05	0.000290387
PPEF2	-1.00866	-4.1571	1.89128e-05	0.000119
DAPL1	-1.00846	4.2901	3.09885e-05	0.000181922
PAX2	-1.00794	-2.96913	0.00123551	0.00421372
IL1F10	-1.00791	0.634751	7.72532e-05	0.000397662
GLOD5	-1.00761	-3.73111	2.8126e-05	0.000167414
PNMA3	-1.00725	-0.654256	4.42539e-06	3.40138e-05
CCDC78	-1.00699	0.447183	2.97253e-09	6.01536e-08
KLK15	-1.00647	-3.80494	0.000219273	0.000968617
OR52N4	-1.00608	-3.93607	5.90816e-06	4.34587e-05
TRPM5	-1.00509	-2.10859	0.00144891	0.00482165
C1orf167	-1.00387	-3.06657	0.000201965	0.000903486
PLAC8	-1.00382	3.33737	4.36291e-06	3.36054e-05
ROPN1B	-1.00321	-1.94717	2.46201e-05	0.000149518
EPHA5	-1.00244	-2.62575	0.000973756	0.00343308
ZDHHC15	-1.00197	-0.801756	9.25812e-08	1.20208e-06
CLEC3B	-1.00186	1.27573	2.2649e-14	1.85846e-12
OSR1	-1.00168	1.06107	2.42086e-09	5.04674e-08
CRCT1	-1.00151	5.98827	0.000108357	0.000534022
NLGN1	-1.00136	-0.745847	2.25173e-05	0.000138242
EMID1	-1.00033	2.32132	1.48081e-07	1.78736e-06
CXCL3	1.00097	2.20832	1.71727e-08	2.79522e-07
FOLR3	1.00398	1.97948	5.94496e-06	4.36758e-05
PLAU	1.00731	8.46973	2.01919e-23	1.2512e-20
BIRC2	1.01718	6.38577	1.12649e-17	2.04475e-15
CEP126	1.02027	1.6788	4.71518e-10	1.18672e-08
ITGA3	1.02176	9.27914	1.97277e-22	9.58127e-20
BCAR3	1.02271	5.13406	6.96336e-21	2.23449e-18
PLOD2	1.02418	6.37324	2.10393e-24	1.5123e-21
RXFP1	1.02655	-0.153418	1.11957e-05	7.58907e-05
WNT7A	1.02989	3.78972	3.23324e-10	8.59488e-09
P3H2	1.03265	7.01122	2.57443e-11	9.08892e-10
CXCL2	1.03576	2.89356	3.7457e-10	9.74098e-09
SLC30A10	1.036	-1.83458	5.45299e-05	0.000293472
SHANK2	1.04287	4.42221	4.91602e-09	9.38797e-08
FRMD5	1.04772	1.05089	4.44473e-10	1.1252e-08
IL6	1.05247	3.71588	1.98038e-08	3.14655e-07
RASGRF1	1.05532	0.575048	1.54716e-12	7.70152e-11
EVA1A	1.06152	3.5326	6.22889e-14	4.6063e-12
APCDD1L	1.06213	3.06861	3.77955e-10	9.81482e-09
TBXT	1.06575	-3.4123	0.000155852	0.000724059
SIK1	1.07104	2.30243	4.16688e-06	3.22614e-05
RNF17	1.07305	-2.68374	3.45387e-07	3.75702e-06
CYP27B1	1.07788	3.73127	1.69173e-15	1.76746e-13
IL20	1.07899	1.30622	2.04225e-07	2.36922e-06
ZNF474	1.07977	0.64127	5.7417e-10	1.41728e-08
LRRC38	1.0802	0.549336	1.72099e-06	1.52121e-05
HBB	1.08308	3.93386	4.75232e-08	6.64068e-07
KLK2	1.0849	-1.06929	0.000163912	0.000757199
ACOT12	1.08931	-4.12023	0.000768756	0.00281413
IL1B	1.0898	5.57323	2.25974e-11	8.10529e-10
NOG	1.09045	-0.68552	6.95312e-07	6.95312e-06
TRIML2	1.09961	1.61099	0.000107648	0.000531293
PIWIL1	1.10086	-1.59956	3.38622e-05	0.000195849
AREG	1.10224	6.36558	2.33162e-12	1.09444e-10
INHBA	1.10742	7.31346	2.19648e-14	1.81058e-12
PPP4R4	1.10908	2.67961	2.16519e-13	1.35058e-11
SRPX	1.11108	4.15386	5.23682e-15	5.00562e-13
LAMB3	1.11577	10.102	3.17284e-30	6.3351e-27
SLC6A17	1.12121	0.645289	4.10518e-10	1.05688e-08
MRGPRX4	1.12707	-3.5564	0.000139853	0.000661488
PRTN3	1.12808	-4.00163	0.00015636	0.000725856
ROS1	1.13215	2.07518	3.48179e-06	2.7734e-05
SFTPB	1.13425	0.254928	1.22569e-05	8.18494e-05
CTAG2	1.13762	0.972291	0.0195178	0.0438808
OPCML	1.14387	-1.01255	8.05342e-06	5.70887e-05
MMP3	1.14966	7.17391	1.81296e-09	3.93052e-08
VEGFC	1.1512	4.83875	7.51474e-15	6.88979e-13
ITGA5	1.15423	7.87531	3.6966e-31	9.4897e-28
TKTL1	1.15714	3.34812	0.00702069	0.0185751
CT62	1.16261	-0.549149	2.57194e-08	3.9172e-07
F3	1.1681	7.79698	6.8079e-16	7.79223e-14
TGFBI	1.1856	10.0218	5.20277e-18	1.03882e-15
DKK1	1.1955	4.31244	6.62609e-11	2.16887e-09
EGFR	1.20073	9.08886	1.26805e-20	3.92877e-18
NT5E	1.21751	5.91357	1.28267e-18	2.89891e-16
MMP8	1.22116	-0.551037	6.46201e-08	8.74415e-07
SPOCK1	1.22319	4.92776	6.49596e-14	4.78411e-12
CGB2	1.22361	-4.18565	2.06893e-05	0.000128158
TLL1	1.22401	2.97811	3.26196e-13	1.97365e-11
CCBE1	1.2312	1.92434	8.59257e-12	3.45433e-10
OSM	1.23374	2.77428	2.2188e-13	1.37489e-11
DHRS2	1.23555	4.62094	4.94308e-06	3.75273e-05
CP	1.23861	4.51519	1.30583e-06	1.19968e-05
SFTPA1	1.25095	-0.24375	2.00312e-05	0.000124956
CGB8	1.27966	-1.61769	4.50347e-07	4.73259e-06
SPANXN3	1.28521	-4.00695	0.00100581	0.00353292
ANO1	1.29074	8.103	2.75166e-16	3.41016e-14
MMP10	1.29233	7.5851	2.51386e-10	6.91792e-09
NR0B1	1.30889	-0.790715	0.00213317	0.0066934
INSL4	1.31059	-3.93573	1.598e-05	0.000102411
PABPN1L	1.31125	-3.79807	3.75044e-05	0.000212604
OLR1	1.31135	3.34879	4.21134e-15	4.09069e-13
TMEM52B	1.3551	0.75505	2.06657e-12	9.79847e-11
TFPI2	1.36182	3.85801	2.8465e-08	4.26975e-07
KISS1	1.36218	-0.962086	1.47737e-06	1.33141e-05
SFTPA2	1.36555	0.0711375	8.45654e-06	5.94397e-05
EZHIP	1.36567	-0.0199952	0.00471765	0.0132525
PSG9	1.37026	-2.80225	4.81746e-10	1.21077e-08
SYT16	1.37166	-0.476934	2.52242e-13	1.54176e-11
PSG4	1.37663	1.83675	2.9238e-08	4.3566e-07
CSF3	1.37801	3.63136	6.93099e-10	1.67857e-08
KLHL4	1.38164	0.434614	5.79076e-11	1.91287e-09
ALPP	1.38352	-0.473351	6.72429e-08	9.04458e-07
RSPO4	1.39352	0.379266	3.65417e-08	5.2701e-07
IL1A	1.39578	5.78619	1.38257e-15	1.50575e-13
PROK2	1.40659	-0.600537	8.62954e-10	2.02975e-08
MTNR1A	1.40801	-2.18499	3.18623e-06	2.57333e-05
SERPINA5	1.41218	-0.148939	5.02142e-13	2.91081e-11
SCG5	1.41483	2.11728	1.38981e-25	1.24874e-22
LAMA3	1.42029	9.21425	3.41026e-27	3.40458e-24
ADGRA1	1.42383	-1.86742	1.62811e-09	3.5705e-08
LAMC2	1.43569	10.6848	1.72439e-29	2.38364e-26
CFAP300	1.45749	0.900505	4.96921e-15	4.77522e-13
UGT2B7	1.46403	-1.97324	3.16241e-08	4.66573e-07
G0S2	1.4696	4.19874	8.10969e-18	1.50238e-15
MYO7B	1.47135	2.17094	9.64135e-13	5.03648e-11
SERPINE1	1.49389	8.85412	1.07671e-29	1.75896e-26
CXCL8	1.51084	7.09265	1.1784e-16	1.58029e-14
CXCL5	1.52189	3.43875	4.42043e-12	1.91872e-10
MAGEC3	1.53024	-4.02234	1.67745e-05	0.000106969
LIPF	1.54788	-4.22274	3.61136e-06	2.85886e-05
PGC	1.54874	-3.06972	3.08961e-07	3.42084e-06
SPANXD	1.56919	-2.32151	0.000342955	0.00141481
GPR45	1.57185	-3.77586	6.72584e-13	3.70747e-11
BMP3	1.57362	0.403955	3.93844e-07	4.20272e-06
IL24	1.61599	4.52647	8.8703e-20	2.3791e-17
SLC22A1	1.64335	0.994465	2.42482e-17	3.96127e-15
CAPZA3	1.67686	-3.97217	2.33603e-08	3.61261e-07
SFTPC	1.68432	-0.57181	2.14065e-06	1.82805e-05
KLK3	1.69278	-0.0650311	2.50915e-05	0.000151969
XAGE3	1.70613	-2.36947	0.00205943	0.00648922
FOXR2	1.71114	-3.02313	0.00163358	0.00532669
TGIF2LX	1.72106	-4.01394	0.000143755	0.000676959
PNMA5	1.73532	2.35878	2.3873e-06	2.0056e-05
ELFN2	1.74397	1.36776	1.59049e-17	2.72202e-15
L1CAM	1.75134	4.27716	6.82341e-23	3.60637e-20
MGAM	1.77608	0.0506112	1.99065e-23	1.2512e-20
NPFFR2	1.84046	-1.7618	9.52107e-08	1.23266e-06
KRTAP2-3	1.87075	-1.73998	9.16677e-12	3.63635e-10
PSG1	1.96071	-3.33456	7.7497e-18	1.46592e-15
RPL10L	1.96253	-2.54354	4.4457e-10	1.1252e-08
SLC6A19	1.98483	-3.46804	5.09921e-09	9.6966e-08
PSG6	1.98769	-2.52716	9.15632e-14	6.3992e-12
IMPG2	2.0239	-0.933527	1.87465e-34	8.42185e-31
SPANXC	2.06457	-2.23244	1.29723e-07	1.59885e-06
PASD1	2.13636	-1.49419	2.0808e-06	1.78909e-05
ODAPH	2.172	1.50894	1.25842e-15	1.38735e-13
LUZP4	2.17801	-3.70397	5.95168e-10	1.46309e-08
CSF2	2.18302	2.0856	1.5709e-29	2.35243e-26
NPPB	2.291	-4.19824	2.13919e-14	1.79506e-12
PSG5	2.36585	-0.401738	4.48507e-22	2.01492e-19
TSPY10	2.38045	-3.2037	5.27118e-05	0.000284454
PAGE2B	2.44556	-2.7435	3.29299e-11	1.14459e-09
TSPY9P	2.5187	-3.35255	1.19401e-05	8.01986e-05
FGF5	2.64054	0.187655	1.17352e-30	2.63602e-27
SPANXB1	2.79629	0.203774	8.92515e-12	3.56411e-10
HAO1	2.84558	-3.6842	1.73845e-15	1.7954e-13
CGB5	2.90942	-1.23589	2.78343e-23	1.5157e-20
MYL7	3.06062	-0.674944	2.16138e-23	1.29467e-20
IFNK	3.07825	-0.190962	1.4197e-21	5.66933e-19
PAGE5	3.20154	-2.44191	2.42725e-21	8.90159e-19
KRT81	3.70233	3.26297	2.7481e-57	4.93833e-53
RTL1	3.85304	-1.56997	7.25183e-28	7.66561e-25
TSPY3	4.3141	-3.31097	1.26631e-12	6.44635e-11
LGALS14	4.38983	-3.5707	2.65385e-21	9.35093e-19
CGB3	5.02717	-1.57939	4.6251e-42	4.15565e-38
F11	5.03321	-2.0638	4.19751e-30	7.54292e-27

## Sheet: Table S6 GSEA of Hallmark
Supplementary Table 6. GSEA significant results of the Hallmark Database Between High-Risk and Low-Risk Groups
pathway	pval	padj	log2err	ES	NES	size
HALLMARK_ANDROGEN_RESPONSE	0.000707663	0.00424598	0.477271	0.385954	1.51761	100
HALLMARK_ANGIOGENESIS	0.00170789	0.00731951	0.45506	0.557221	1.91143	36
HALLMARK_BILE_ACID_METABOLISM	0.0435664	0.145221	0.216543	-0.490117	-1.30591	110
HALLMARK_IL6_JAK_STAT3_SIGNALING	0.00578022	0.0216758	0.407018	0.355462	1.4217	86
HALLMARK_KRAS_SIGNALING_DN	0.000294217	0.00220663	0.498493	-0.525013	-1.42285	189
HALLMARK_PANCREAS_BETA_CELLS	0.000995413	0.00497706	0.45506	-0.700738	-1.69984	34
HALLMARK_PROTEIN_SECRETION	1.07037e-06	3.2111e-05	0.643552	0.490358	1.94497	96
HALLMARK_TGF_BETA_SIGNALING	1.54428e-05	0.000231643	0.57561	0.578321	2.12518	54
HALLMARK_UNFOLDED_PROTEIN_RESPONSE	0.000117274	0.00117274	0.538434	0.410803	1.70718	112

## Sheet: Table S7 GSEA of KEGG
Supplementary Table 7. GSEA significant results of the KEGG Database Between High-Risk and Low-Risk Groups
pathway	pval	padj	log2err	ES	NES	size
KEGG_ADHERENS_JUNCTION	0.0050254	0.0690428	0.407018	0.37471	1.4377	73
KEGG_ALPHA_LINOLENIC_ACID_METABOLISM	0.00585108	0.0690428	0.407018	-0.746764	-1.6616	17
KEGG_APOPTOSIS	0.0116644	0.119488	0.38073	0.35869	1.41863	83
KEGG_ARACHIDONIC_ACID_METABOLISM	0.000143049	0.0154065	0.518848	-0.66857	-1.69698	53
KEGG_BETA_ALANINE_METABOLISM	0.00537215	0.0690428	0.407018	-0.708018	-1.62684	22
KEGG_BLADDER_CANCER	0.00034306	0.0202405	0.498493	0.526122	1.85117	42
KEGG_CIRCADIAN_RHYTHM_MAMMAL	0.0191261	0.169266	0.352488	0.635503	1.74846	13
KEGG_DRUG_METABOLISM_CYTOCHROME_P450	0.00124322	0.02445	0.45506	-0.615032	-1.59211	67
KEGG_ECM_RECEPTOR_INTERACTION	0.00106406	0.0240745	0.45506	0.402932	1.57537	82
KEGG_ETHER_LIPID_METABOLISM	0.0133371	0.124246	0.38073	-0.633972	-1.52215	31
KEGG_GLUTATHIONE_METABOLISM	0.0394877	0.26882	0.234393	-0.55833	-1.39724	46
KEGG_INTESTINAL_IMMUNE_NETWORK_FOR_IGA_PRODUCTION	0.0281081	0.226143	0.282013	-0.585547	-1.45031	42
KEGG_LINOLEIC_ACID_METABOLISM	0.000174084	0.0154065	0.518848	-0.754107	-1.77217	27
KEGG_METABOLISM_OF_XENOBIOTICS_BY_CYTOCHROME_P450	0.000685685	0.0240745	0.477271	-0.623586	-1.60702	65
KEGG_NEUROACTIVE_LIGAND_RECEPTOR_INTERACTION	0.0054656	0.0690428	0.407018	-0.475927	-1.30929	238
KEGG_NOD_LIKE_RECEPTOR_SIGNALING_PATHWAY	0.00666336	0.0737134	0.407018	0.396227	1.51451	62
KEGG_PANCREATIC_CANCER	0.0055464	0.0690428	0.407018	0.394706	1.54669	70
KEGG_PRIMARY_IMMUNODEFICIENCY	0.00108811	0.0240745	0.45506	-0.683641	-1.65704	34
KEGG_PROTEIN_EXPORT	0.0452727	0.296788	0.321776	0.477462	1.48891	23
KEGG_PROXIMAL_TUBULE_BICARBONATE_RECLAMATION	0.0121513	0.119488	0.38073	-0.674663	-1.55662	23
KEGG_RENAL_CELL_CARCINOMA	0.0249179	0.210022	0.352488	0.356509	1.39701	70
KEGG_RETINOL_METABOLISM	0.000906141	0.0240745	0.477271	-0.624563	-1.60113	61
KEGG_RIG_I_LIKE_RECEPTOR_SIGNALING_PATHWAY	0.00576407	0.0690428	0.407018	0.41415	1.57264	58
KEGG_SMALL_CELL_LUNG_CANCER	0.000563055	0.0240745	0.477271	0.427723	1.70273	84
KEGG_STEROID_HORMONE_BIOSYNTHESIS	0.0351438	0.252584	0.248911	-0.561382	-1.40777	47
KEGG_TOLL_LIKE_RECEPTOR_SIGNALING_PATHWAY	0.0296323	0.22804	0.352488	0.329877	1.32766	89
KEGG_TYROSINE_METABOLISM	0.0356757	0.252584	0.248911	-0.573295	-1.41996	42

## Sheet: Table S8 GSEA of Wikipathway
Supplementary Table 8. GSEA significant results of the Wikipathway Database Between High-Risk and Low-Risk Groups
pathway	pval	padj	log2err	ES	NES	size
WP_ACTIVATION_OF_NLRP3_INFLAMMASOME_BY_SARSCOV2	0.0476507	0.269577	0.321776	0.713761	1.54963	7
WP_AEROBIC_GLYCOLYSIS	0.00491124	0.0762411	0.407018	0.763361	1.87436	11
WP_AGERAGE_PATHWAY	0.00360856	0.0635887	0.431708	0.418679	1.54528	64
WP_ALANINE_AND_ASPARTATE_METABOLISM	0.0352021	0.227245	0.276501	-0.72358	-1.46996	12
WP_ALPHA_6_BETA_4_SIGNALING_PATHWAY	1.7499e-05	0.0018923	0.57561	0.653759	2.20217	33
WP_ANDROGEN_RECEPTOR_SIGNALING_PATHWAY	0.00675929	0.0918137	0.407018	0.376118	1.50706	89
WP_ANTIVIRAL_AND_ANTIINFLAMMATORY_EFFECTS_OF_NRF2_ON_SARSCOV2_PATHWAY	0.0112771	0.118591	0.38073	0.480464	1.55376	31
WP_APOPTOSISRELATED_NETWORK_DUE_TO_ALTERED_NOTCH3_IN_OVARIAN_CANCER	0.000109743	0.00420895	0.538434	0.527286	1.89589	53
WP_BIOGENIC_AMINE_SYNTHESIS	0.0463079	0.269387	0.234393	-0.676402	-1.44764	15
WP_BIOMARKERS_FOR_UREA_CYCLE_DISORDERS	0.0381579	0.243911	0.266351	-0.721156	-1.44007	11
WP_BLADDER_CANCER	0.00212769	0.042038	0.431708	0.495749	1.70194	40
WP_BLOOD_CLOTTING_CASCADE	0.00964942	0.106634	0.38073	0.547259	1.60814	21
WP_BONE_MORPHOGENIC_PROTEIN_BMP_SIGNALING_AND_REGULATION	0.0467922	0.269387	0.321776	0.603688	1.54007	12
WP_BURN_WOUND_HEALING	0.00883145	0.105469	0.38073	0.342643	1.41499	98
WP_CANONICAL_AND_NONCANONICAL_TGFB_SIGNALING	0.00141524	0.0318184	0.45506	0.699623	1.94128	17
WP_CCL18_SIGNALING_PATHWAY	0.000340736	0.010579	0.498493	0.570255	1.95255	35
WP_CELL_CYCLE	0.0403967	0.255342	0.321776	0.288233	1.17947	120
WP_CLEAR_CELL_RENAL_CELL_CARCINOMA_PATHWAYS	0.00986088	0.107155	0.38073	0.338402	1.3488	83
WP_CONGENITAL_GENERALIZED_LIPODYSTROPHY_CGL	0.0139594	0.135844	0.38073	0.591495	1.64125	17
WP_CONSTITUTIVE_ANDROSTANE_RECEPTOR_PATHWAY	0.000227725	0.00742385	0.518848	-0.733236	-1.77837	32
WP_COVID19_ADVERSE_OUTCOME_PATHWAY	0.00939051	0.106634	0.38073	0.670685	1.79459	14
WP_CYTOKINES_AND_INFLAMMATORY_RESPONSE	3.68914e-05	0.00220214	0.557332	0.734457	2.20634	22
WP_CYTOPLASMIC_RIBOSOMAL_PROTEINS	0.0195236	0.16759	0.352488	-0.522676	-1.3936	88
WP_EBOLA_VIRUS_INFECTION_IN_HOST	0.000478596	0.0135672	0.498493	0.368605	1.55535	127
WP_EBSTEINBARR_VIRUS_LMP1_SIGNALING	0.00289369	0.0553203	0.431708	0.609307	1.85363	23
WP_EGFR_TYROSINE_KINASE_INHIBITOR_RESISTANCE	0.00337096	0.0610519	0.431708	0.386696	1.53801	84
WP_EICOSANOID_METABOLISM_VIA_CYTOCHROME_P450_MONOOXYGENASES_PATHWAY	0.0216516	0.170083	0.352488	-0.797393	-1.51845	9
WP_ERBB_SIGNALING_PATHWAY	0.0452656	0.269387	0.321776	0.308072	1.23448	90
WP_EXTRACELLULAR_VESICLES_IN_THE_CROSSTALK_OF_CARDIAC_CELLS	0.0310151	0.210644	0.352488	0.561094	1.5836	19
WP_FAMILIAL_HYPERLIPIDEMIA_TYPE_1	0.0458488	0.269387	0.234393	-0.664153	-1.44531	17
WP_FAMILIAL_HYPERLIPIDEMIA_TYPE_2	0.0333467	0.219617	0.321776	-0.702089	-1.51173	16
WP_FAMILIAL_HYPERLIPIDEMIA_TYPE_3	0.0239542	0.179519	0.352488	-0.72387	-1.49748	13
WP_FAMILIAL_HYPERLIPIDEMIA_TYPE_4	0.00629983	0.0892932	0.407018	-0.720425	-1.62306	21
WP_FAMILIAL_HYPERLIPIDEMIA_TYPE_5	0.00569331	0.0828292	0.407018	-0.771007	-1.62778	14
WP_FAS_LIGAND_PATHWAY_AND_STRESS_INDUCTION_OF_HEAT_SHOCK_PROTEINS	0.0494834	0.275754	0.321776	0.405267	1.41114	42
WP_FATTY_ACID_OMEGAOXIDATION	0.00889692	0.105469	0.38073	-0.748187	-1.60128	15
WP_FOXA2_PATHWAY	0.0471014	0.269387	0.227987	-0.636857	-1.43065	20
WP_GASTRIN_SIGNALING_PATHWAY	3.98567e-05	0.00220214	0.557332	0.422725	1.72521	113
WP_GLUCOCORTICOID_RECEPTOR_PATHWAY	1.44888e-05	0.0018923	0.593325	0.527628	2.00206	70
WP_GLYCOLYSIS_IN_SENESCENCE	0.0120135	0.122387	0.38073	0.715583	1.75704	11
WP_HEAD_AND_NECK_SQUAMOUS_CELL_CARCINOMA	0.00124609	0.0300908	0.45506	0.429658	1.62047	73
WP_HEPATITIS_B_INFECTION	0.00399757	0.0651604	0.407018	0.317657	1.3267	139
WP_HEPATITIS_C_AND_HEPATOCELLULAR_CARCINOMA	0.00130708	0.0304362	0.45506	0.48243	1.74234	49
WP_HEPATOCYTE_GROWTH_FACTOR_RECEPTOR_SIGNALING	0.0188514	0.16759	0.352488	0.453266	1.52661	34
WP_HIPPOMERLIN_SIGNALING_DYSREGULATION	0.0193864	0.16759	0.352488	0.317103	1.30256	116
WP_HYPERTROPHY_MODEL	0.0417098	0.256555	0.321776	0.50364	1.44558	20
WP_IL1_AND_MEGAKARYOCYTES_IN_OBESITY	0.0201908	0.167688	0.352488	0.497566	1.55427	24
WP_IL1_SIGNALING_PATHWAY	0.00563275	0.0828292	0.407018	0.422982	1.53684	54
WP_INTEGRINMEDIATED_CELL_ADHESION	0.00164534	0.0346053	0.45506	0.369896	1.46638	100
WP_INTERACTIONS_BETWEEN_LOXL4_AND_OXIDATIVE_STRESS_PATHWAY	0.0149952	0.141532	0.38073	0.557358	1.5703	18
WP_INTERLEUKIN1_IL1_STRUCTURAL_PATHWAY	0.021077	0.167688	0.352488	0.405169	1.45095	48
WP_INTERLEUKIN1_INDUCED_ACTIVATION_OF_NFKB	0.0246589	0.180463	0.352488	0.671651	1.62522	10
WP_LDLRAD4_AND_WHAT_WE_KNOW_ABOUT_IT	0.0407294	0.255342	0.321776	0.726424	1.57712	7
WP_LEPTIN_AND_ADIPONECTIN	0.0150122	0.141532	0.38073	0.704458	1.70461	10
WP_LEPTIN_SIGNALING_PATHWAY	0.0230346	0.176789	0.352488	0.338506	1.31691	76
WP_LIPID_PARTICLES_COMPOSITION	0.0232704	0.176789	0.352488	-0.795493	-1.51483	9
WP_LTF_DANGER_SIGNAL_RESPONSE_PATHWAY	0.00104226	0.0271821	0.45506	0.67969	1.91496	18
WP_LUNG_FIBROSIS	1.75887e-05	0.0018923	0.57561	0.542989	2.05926	61
WP_MALE_INFERTILITY	0.0466059	0.269387	0.208955	-0.471028	-1.27751	132
WP_MAMMALIAN_DISORDER_OF_SEXUAL_DEVELOPMENT	0.0308422	0.210644	0.282013	-0.624605	-1.45242	25
WP_MAMMARY_GLAND_DEVELOPMENT_PATHWAY_PUBERTY_STAGE_2_OF_4	0.0166674	0.153058	0.352488	0.639804	1.68357	13
WP_MATRIX_METALLOPROTEINASES	4.45552e-05	0.00220214	0.557332	0.658007	2.11077	29
WP_MEASLES_VIRUS_INFECTION	0.0285093	0.199871	0.352488	0.2895	1.18202	122
WP_METAPATHWAY_BIOTRANSFORMATION_PHASE_I_AND_II	3.48015e-08	1.13453e-05	0.719513	-0.616796	-1.69107	172
WP_MFAP5MEDIATED_OVARIAN_CANCER_CELL_MOTILITY_AND_INVASIVENESS	0.00296965	0.0553203	0.431708	0.717968	1.88925	13
WP_MFAP5_EFFECT_ON_PERMEABILITY_AND_MOTILITY_OF_ENDOTHELIAL_CELLS_VIA_CYTOSKELETON_REARRANGEMENT	0.000227477	0.00742385	0.518848	0.715941	2.01709	18
WP_MIRNAS_INVOLVEMENT_IN_THE_IMMUNE_RESPONSE_IN_SEPSIS	0.0479616	0.269577	0.321776	0.397224	1.34136	36
WP_NAD_METABOLISM_IN_ONCOGENEINDUCED_SENESCENCE_AND_MITOCHONDRIAL_DYSFUNCTIONASSOCIATED_SENESCENCE	0.0128467	0.128862	0.38073	0.539127	1.64013	23
WP_NANOPARTICLEMEDIATED_ACTIVATION_OF_RECEPTOR_SIGNALING	3.23075e-05	0.00220214	0.557332	0.65505	2.09486	28
WP_NONGENOMIC_ACTIONS_OF_125_DIHYDROXYVITAMIN_D3	0.0206789	0.167688	0.352488	0.351809	1.33492	70
WP_NOVEL_INTRACELLULAR_COMPONENTS_OF_RIGILIKE_RECEPTOR_RLR_PATHWAY	0.00660215	0.0915873	0.407018	0.40426	1.52171	60
WP_NRP1TRIGGERED_SIGNALING_PATHWAYS_IN_PANCREATIC_CANCER	0.00163203	0.0346053	0.45506	0.466332	1.67673	53
WP_NUCLEAR_RECEPTORS_IN_LIPID_METABOLISM_AND_TOXICITY	0.0206258	0.167688	0.352488	-0.629521	-1.52682	32
WP_NUCLEOTIDE_EXCISION_REPAIR	0.0453443	0.269387	0.321776	0.38121	1.32224	44
WP_ONCOSTATIN_M_SIGNALING_PATHWAY	8.61342e-06	0.00187198	0.593325	0.542006	1.97592	65
WP_OREXIN_RECEPTOR_PATHWAY	0.00846894	0.104184	0.38073	0.309522	1.26945	142
WP_OSTEOPONTIN_SIGNALING	0.0110301	0.117895	0.38073	0.658817	1.7336	13
WP_OVERVIEW_OF_INTERFERONSMEDIATED_SIGNALING_PATHWAY	0.00915779	0.106623	0.38073	0.530485	1.6571	24
WP_OVERVIEW_OF_NANOPARTICLE_EFFECTS	0.0133029	0.131417	0.38073	0.598398	1.68889	19
WP_OVERVIEW_OF_PROINFLAMMATORY_AND_PROFIBROTIC_MEDIATORS	2.93286e-05	0.00220214	0.57561	0.427697	1.7457	108
WP_OXIDATION_BY_CYTOCHROME_P450	5.27266e-05	0.00223069	0.557332	-0.669661	-1.72623	58
WP_PANCREATIC_ADENOCARCINOMA_PATHWAY	0.0449151	0.269387	0.321776	0.314113	1.25842	88
WP_PDGF_PATHWAY	0.0081783	0.102543	0.38073	0.451013	1.54836	40
WP_PEPTIDE_GPCRS	0.000515766	0.0140116	0.477271	-0.629915	-1.63905	63
WP_PHOTODYNAMIC_THERAPYINDUCED_HIF1_SURVIVAL_SIGNALING	4.72852e-05	0.00220214	0.557332	0.625313	2.10917	37
WP_PHOTODYNAMIC_THERAPYINDUCED_NFKB_SURVIVAL_SIGNALING	2.03161e-05	0.0018923	0.57561	0.654245	2.20351	34
WP_PI3KAKTMTOR_VITD3_SIGNALING	0.00571674	0.0828292	0.407018	0.593156	1.78187	22
WP_PPARALPHA_PATHWAY	0.0337075	0.219773	0.321776	-0.639208	-1.48638	25
WP_PREGNANE_X_RECEPTOR_PATHWAY	0.00393051	0.0651604	0.407018	-0.660452	-1.60507	33
WP_PRIMARY_FOCAL_SEGMENTAL_GLOMERULOSCLEROSIS_FSGS	0.000405662	0.0120224	0.498493	0.440138	1.65005	72
WP_PROSTAGLANDIN_SIGNALING	0.00175373	0.0357322	0.45506	0.541916	1.82543	33
WP_PROTEASOME_DEGRADATION	0.0151951	0.141532	0.38073	0.367861	1.38961	62
WP_PROTEOGLYCAN_BIOSYNTHESIS	0.0185176	0.16759	0.352488	0.575471	1.59679	17
WP_RETINOBLASTOMA_GENE_IN_CANCER	0.00701124	0.0929229	0.407018	0.359158	1.44134	87
WP_SARSCOV2_INNATE_IMMUNITY_EVASION_AND_CELLSPECIFIC_IMMUNE_RESPONSE	4.11039e-05	0.00220214	0.557332	0.500022	1.84153	66
WP_SIGNAL_TRANSDUCTION_THROUGH_IL1R	0.00020445	0.00740562	0.518848	0.599956	2.02093	33
WP_SMALL_CELL_LUNG_CANCER	5.47409e-05	0.00223069	0.557332	0.447144	1.81273	95
WP_SOMATIC_SEX_DETERMINATION	0.00381589	0.0651604	0.431708	-0.781818	-1.6506	14
WP_STATIN_INHIBITION_OF_CHOLESTEROL_PRODUCTION	0.0249105	0.180463	0.352488	-0.624925	-1.46956	28
WP_STING_PATHWAY_IN_KAWASAKILIKE_DISEASE_AND_COVID19	0.024887	0.180463	0.352488	0.513896	1.54377	22
WP_SULFATION_BIOTRANSFORMATION_REACTION	0.00955152	0.106634	0.38073	-0.755224	-1.59446	14
WP_TAMOXIFEN_METABOLISM	0.032413	0.217869	0.276501	-0.647361	-1.45845	21
WP_TARGET_OF_RAPAMYCIN_TOR_SIGNALING	0.0210896	0.167688	0.352488	0.432131	1.47962	35
WP_TGFBETA_RECEPTOR_SIGNALING	0.0042505	0.0675933	0.407018	0.434586	1.579	54
WP_TGFBETA_RECEPTOR_SIGNALING_IN_SKELETAL_DYSPLASIAS	0.00776997	0.0993338	0.407018	0.398713	1.49795	58
WP_TGFBETA_SIGNALING_IN_THYROID_CELLS_FOR_EPITHELIALMESENCHYMAL_TRANSITION	0.0269023	0.190655	0.352488	0.522436	1.47191	18
WP_TGFBETA_SIGNALING_PATHWAY	3.96675e-10	2.58632e-07	0.814036	0.524447	2.24885	132
WP_THYROID_STIMULATING_HORMONE_TSH_SIGNALING_PATHWAY	0.0301352	0.209023	0.352488	0.353192	1.28759	65
WP_TLR4_SIGNALING_AND_TOLERANCE	0.0201013	0.167688	0.352488	0.496603	1.56406	27
WP_TNFALPHA_SIGNALING_PATHWAY	0.0233188	0.176789	0.352488	0.3241	1.29871	90
WP_TNFRELATED_WEAK_INDUCER_OF_APOPTOSIS_TWEAK_SIGNALING_PATHWAY	0.00123826	0.0300908	0.45506	0.525323	1.82918	42
WP_TOLLLIKE_RECEPTOR_SIGNALING_PATHWAY	0.019535	0.16759	0.352488	0.330228	1.32326	90
WP_TRYPTOPHAN_METABOLISM	0.00712599	0.0929229	0.407018	-0.634904	-1.59035	42
WP_UREA_CYCLE_AND_ASSOCIATED_PATHWAYS	0.0332542	0.219617	0.271289	-0.631775	-1.45077	23
WP_VITAMIN_A_AND_CAROTENOID_METABOLISM	0.0413943	0.256555	0.231127	-0.572796	-1.43722	43
WP_VITAMIN_D_IN_INFLAMMATORY_DISEASES	0.011713	0.121221	0.38073	0.557545	1.67489	22
WP_VITAMIN_D_RECEPTOR_PATHWAY	0.0260521	0.186659	0.282013	-0.467315	-1.2829	173
